# Supplementary material for: Explorations to improve the completeness of exome sequencing
Source: BMC Med Genomics. 2016 Aug 27;9(1):56. doi: 10.1186/s12920-016-0216-3 (PMC5002202; doi:10.1186/s12920-016-0216-3)
Supplement: Additional file 1: Table S1. — Coverage of exons in 54 probands. Table S2. Genes with low coverage exons in all 54 probands. (XLSX 9613 kb) [file 12920_2016_216_MOESM1_ESM.xlsx]

## Sheet: Coverage_by_exons
##Supplemental Table S1: Coverage of exons in 54 probands
#Gene	CCDS_ID	Chrom	Start	Stop	Exon_number	Probands_with_coverage_below_10x_(max_54)	Probands_with_coverage_below_20x_(max_54)	Within_target_region?
AADACL3	CCDS41252.1	1	12776344	12776347	1	1	13	y
AADACL3	CCDS41252.1	1	12780885	12780948	2	0	3	y
AADACL3	CCDS41252.1	1	12785189	12785963	3	1	24	y
AADACL3	CCDS41253.1	1	12779480	12779693	1	2	8	y
AADACL4	CCDS30590.1	1	12704566	12704733	1	2	9	y
AADACL4	CCDS30590.1	1	12711142	12711358	2	12	34	y
AADACL4	CCDS30590.1	1	12721802	12721865	3	0	3	y
AADACL4	CCDS30590.1	1	12725972	12726746	4	0	0	y
ABCA4	CCDS747.1	1	94458793	94458798	50	0	0	y
ABCA4	CCDS747.1	1	94461665	94461751	49	0	1	y
ABCA4	CCDS747.1	1	94463417	94463666	48	0	4	y
ABCA4	CCDS747.1	1	94466392	94466484	47	0	0	y
ABCA4	CCDS747.1	1	94466558	94466661	46	0	0	y
ABCA4	CCDS747.1	1	94467414	94467548	45	0	4	y
ABCA4	CCDS747.1	1	94470997	94471138	44	0	12	y
ABCA4	CCDS747.1	1	94473190	94473296	43	0	0	y
ABCA4	CCDS747.1	1	94473791	94473853	42	0	0	y
ABCA4	CCDS747.1	1	94474307	94474427	41	0	1	y
ABCA4	CCDS747.1	1	94476356	94476485	40	0	7	y
ABCA4	CCDS747.1	1	94476818	94476941	39	0	1	y
ABCA4	CCDS747.1	1	94480099	94480246	38	0	0	y
ABCA4	CCDS747.1	1	94481295	94481410	37	1	12	y
ABCA4	CCDS747.1	1	94485138	94485315	36	1	5	y
ABCA4	CCDS747.1	1	94486796	94486965	35	0	3	y
ABCA4	CCDS747.1	1	94487196	94487270	34	0	2	y
ABCA4	CCDS747.1	1	94487402	94487507	33	0	0	y
ABCA4	CCDS747.1	1	94488942	94488974	32	0	7	y
ABCA4	CCDS747.1	1	94490510	94490604	31	0	4	y
ABCA4	CCDS747.1	1	94495001	94495187	30	0	12	y
ABCA4	CCDS747.1	1	94495984	94496082	29	1	4	y
ABCA4	CCDS747.1	1	94496552	94496676	28	0	1	y
ABCA4	CCDS747.1	1	94497334	94497599	27	2	18	y
ABCA4	CCDS747.1	1	94502296	94502344	26	0	0	y
ABCA4	CCDS747.1	1	94502701	94502906	25	2	31	y
ABCA4	CCDS747.1	1	94505599	94505683	24	1	9	y
ABCA4	CCDS747.1	1	94506765	94506958	23	0	0	y
ABCA4	CCDS747.1	1	94508317	94508454	22	0	1	y
ABCA4	CCDS747.1	1	94508892	94509031	21	0	0	y
ABCA4	CCDS747.1	1	94510169	94510300	20	0	0	y
ABCA4	CCDS747.1	1	94512475	94512649	19	0	7	y
ABCA4	CCDS747.1	1	94514424	94514513	18	0	0	y
ABCA4	CCDS747.1	1	94517189	94517254	17	0	1	y
ABCA4	CCDS747.1	1	94520667	94520871	16	1	7	y
ABCA4	CCDS747.1	1	94522157	94522378	15	0	3	y
ABCA4	CCDS747.1	1	94526093	94526315	14	1	7	y
ABCA4	CCDS747.1	1	94528133	94528309	13	0	3	y
ABCA4	CCDS747.1	1	94528668	94528873	12	11	24	y
ABCA4	CCDS747.1	1	94543246	94543443	11	9	26	y
ABCA4	CCDS747.1	1	94544146	94544262	10	0	10	y
ABCA4	CCDS747.1	1	94544878	94545017	9	0	2	y
ABCA4	CCDS747.1	1	94546034	94546274	8	14	46	y
ABCA4	CCDS747.1	1	94548908	94548997	7	5	22	y
ABCA4	CCDS747.1	1	94564350	94564547	6	0	8	y
ABCA4	CCDS747.1	1	94568571	94568698	5	1	14	y
ABCA4	CCDS747.1	1	94574133	94574272	4	0	3	y
ABCA4	CCDS747.1	1	94576994	94577135	3	4	9	y
ABCA4	CCDS747.1	1	94578529	94578622	2	1	18	y
ABCA4	CCDS747.1	1	94586536	94586601	1	6	25	y
ABCB10	CCDS1580.1	1	229653926	229654157	13	6	39	y
ABCB10	CCDS1580.1	1	229654588	229654622	12	9	35	y
ABCB10	CCDS1580.1	1	229657339	229657382	11	0	0	y
ABCB10	CCDS1580.1	1	229661683	229661863	10	0	7	y
ABCB10	CCDS1580.1	1	229662976	229663055	9	0	0	y
ABCB10	CCDS1580.1	1	229665946	229666155	8	0	5	y
ABCB10	CCDS1580.1	1	229667383	229667478	7	0	0	y
ABCB10	CCDS1580.1	1	229675203	229675338	6	0	7	y
ABCB10	CCDS1580.1	1	229676353	229676499	5	0	0	y
ABCB10	CCDS1580.1	1	229677984	229678118	4	0	2	y
ABCB10	CCDS1580.1	1	229683246	229683448	3	1	18	y
ABCB10	CCDS1580.1	1	229684981	229685181	2	0	3	y
ABCB10	CCDS1580.1	1	229693883	229694399	1	54	54	y
ABCD3	CCDS44175.1	1	94884035	94884144	1	39	49	y
ABCD3	CCDS44175.1	1	94924163	94924199	2	0	0	y
ABCD3	CCDS44175.1	1	94930331	94930429	3	6	25	y
ABCD3	CCDS44175.1	1	94933475	94933563	4	0	11	y
ABCD3	CCDS44175.1	1	94939322	94939391	5	2	23	y
ABCD3	CCDS44175.1	1	94940699	94940796	6	0	0	y
ABCD3	CCDS44175.1	1	94941170	94941293	7	6	25	y
ABCD3	CCDS44175.1	1	94943815	94943871	8	0	3	y
ABCD3	CCDS749.1	1	94946020	94946162	9	0	13	y
ABCD3	CCDS749.1	1	94948726	94948795	10	0	0	y
ABCD3	CCDS749.1	1	94953098	94953167	11	0	0	y
ABCD3	CCDS749.1	1	94953250	94953347	12	0	0	y
ABCD3	CCDS749.1	1	94953448	94953539	13	0	0	y
ABCD3	CCDS749.1	1	94955281	94955372	14	0	0	y
ABCD3	CCDS749.1	1	94955459	94955531	15	0	0	y
ABCD3	CCDS749.1	1	94956740	94956803	16	0	0	y
ABCD3	CCDS749.1	1	94964158	94964235	17	0	5	y
ABCD3	CCDS749.1	1	94964339	94964404	18	0	0	y
ABCD3	CCDS749.1	1	94964501	94964590	19	0	1	y
ABCD3	CCDS749.1	1	94965051	94965170	20	0	0	y
ABCD3	CCDS749.1	1	94972094	94972198	21	0	3	y
ABCD3	CCDS749.1	1	94980702	94980758	22	0	2	y
ABCD3	CCDS749.1	1	94982608	94982685	23	0	19	y
ABL2	CCDS30947.1	1	179076853	179078576	12	53	54	y
ABL2	CCDS30947.1	1	179079417	179079590	11	24	49	y
ABL2	CCDS30947.1	1	179081444	179081533	10	0	0	y
ABL2	CCDS30947.1	1	179084013	179084165	9	0	3	y
ABL2	CCDS30947.1	1	179086467	179086651	8	5	17	y
ABL2	CCDS30947.1	1	179087722	179087899	7	0	1	y
ABL2	CCDS30947.1	1	179089325	179089409	6	0	2	y
ABL2	CCDS30947.1	1	179090730	179091002	5	0	4	y
ABL2	CCDS30947.1	1	179095512	179095807	4	3	12	y
ABL2	CCDS30947.1	1	179100446	179100616	3	0	2	y
ABL2	CCDS30947.1	1	179198376	179198532	1	54	54	y
ABL2	CCDS41441.2	1	179112068	179112179	1	0	2	y
ABL2	CCDS44282.1	1	179076853	179078033	13	4	11	y
ABL2	CCDS44282.1	1	179078343	179078576	12	52	54	y
ACADM	CCDS44165.1	1	76190473	76190502	1	0	5	y
ACADM	CCDS44165.1	1	76194074	76194173	2	0	3	y
ACADM	CCDS44165.1	1	76198329	76198426	3	0	1	y
ACADM	CCDS44165.1	1	76198538	76198607	4	0	5	y
ACADM	CCDS44165.1	1	76199213	76199313	5	0	4	y
ACADM	CCDS44165.1	1	76200476	76200556	6	0	2	y
ACADM	CCDS44165.1	1	76205665	76205795	7	0	7	y
ACADM	CCDS44165.1	1	76211491	76211599	8	4	29	y
ACADM	CCDS44165.1	1	76215104	76215244	9	8	40	y
ACADM	CCDS44165.1	1	76216136	76216231	10	1	15	y
ACADM	CCDS44165.1	1	76226807	76227055	11	4	28	y
ACADM	CCDS44165.1	1	76228377	76228448	12	26	53	y
ACADM	CCDS668.1	1	76194086	76194173	2	0	3	y
ACAP3	CCDS19.2	1	1228944	1229088	24	54	54	y
ACAP3	CCDS19.2	1	1229203	1229313	23	53	54	y
ACAP3	CCDS19.2	1	1229470	1229579	22	49	54	y
ACAP3	CCDS19.2	1	1229782	1230008	21	54	54	y
ACAP3	CCDS19.2	1	1230098	1230196	20	2	15	y
ACAP3	CCDS19.2	1	1230827	1230934	19	0	0	y
ACAP3	CCDS19.2	1	1231116	1231318	18	10	22	y
ACAP3	CCDS19.2	1	1231395	1231489	17	0	0	y
ACAP3	CCDS19.2	1	1231591	1231660	16	0	0	y
ACAP3	CCDS19.2	1	1231805	1232013	15	30	42	y
ACAP3	CCDS19.2	1	1233202	1233313	14	3	8	y
ACAP3	CCDS19.2	1	1233393	1233493	13	0	2	y
ACAP3	CCDS19.2	1	1233750	1233801	12	0	1	y
ACAP3	CCDS19.2	1	1233947	1234059	11	0	3	y
ACAP3	CCDS19.2	1	1234725	1234736	10	0	0	y
ACAP3	CCDS19.2	1	1235211	1235285	9	0	0	y
ACAP3	CCDS19.2	1	1235353	1235448	8	0	0	y
ACAP3	CCDS19.2	1	1235538	1235582	7	0	0	y
ACAP3	CCDS19.2	1	1235889	1236072	6	4	25	y
ACAP3	CCDS19.2	1	1237368	1237426	5	0	0	y
ACAP3	CCDS19.2	1	1238302	1238355	4	0	6	y
ACAP3	CCDS19.2	1	1238542	1238661	3	0	2	y
ACAP3	CCDS19.2	1	1239466	1239523	2	0	0	y
ACBD3	CCDS1551.1	1	226334311	226334522	8	36	53	y
ACBD3	CCDS1551.1	1	226340036	226340320	7	1	13	y
ACBD3	CCDS1551.1	1	226342348	226342534	6	0	0	y
ACBD3	CCDS1551.1	1	226346885	226347059	5	0	8	y
ACBD3	CCDS1551.1	1	226352490	226352630	3	4	25	y
ACBD3	CCDS1551.1	1	226353560	226353701	2	9	31	y
ACBD6	CCDS1339.1	1	180257498	180257652	8	0	4	y
ACBD6	CCDS1339.1	1	180283827	180283857	7	0	1	y
ACBD6	CCDS1339.1	1	180366651	180366740	6	0	8	y
ACBD6	CCDS1339.1	1	180382501	180382606	5	0	6	y
ACBD6	CCDS1339.1	1	180399315	180399397	4	0	3	y
ACBD6	CCDS1339.1	1	180461404	180461500	3	0	5	y
ACBD6	CCDS1339.1	1	180464596	180464660	2	0	3	y
ACBD6	CCDS1339.1	1	180471180	180471401	1	0	0	y
ACOT11	CCDS592.1	1	55013983	55014015	1	0	0	y
ACOT11	CCDS592.1	1	55050328	55050535	2	0	8	y
ACOT11	CCDS592.1	1	55051508	55051577	3	0	0	y
ACOT11	CCDS592.1	1	55058219	55058279	4	0	0	y
ACOT11	CCDS592.1	1	55059614	55059712	5	0	0	y
ACOT11	CCDS592.1	1	55060229	55060364	6	0	5	y
ACOT11	CCDS592.1	1	55062932	55063088	7	15	28	y
ACOT11	CCDS592.1	1	55064969	55065088	8	8	33	y
ACOT11	CCDS592.1	1	55066942	55067086	9	0	4	y
ACOT11	CCDS592.1	1	55068342	55068397	10	0	0	y
ACOT11	CCDS592.1	1	55069544	55069610	11	0	0	y
ACOT11	CCDS592.1	1	55070019	55070102	12	1	5	y
ACOT11	CCDS592.1	1	55070749	55070882	13	0	0	y
ACOT11	CCDS592.1	1	55072807	55072938	14	0	1	y
ACOT11	CCDS592.1	1	55073615	55073741	15	0	0	y
ACOT11	CCDS593.1	1	55074630	55074785	16	11	43	y
ACOT7	CCDS30573.1	1	6324657	6324755	9	0	0	y
ACOT7	CCDS30573.1	1	6341162	6341346	8	0	0	y
ACOT7	CCDS30573.1	1	6354924	6355040	7	0	1	y
ACOT7	CCDS30573.1	1	6378552	6378638	6	0	0	y
ACOT7	CCDS30573.1	1	6387359	6387473	5	0	0	y
ACOT7	CCDS30573.1	1	6393537	6393628	4	0	5	y
ACOT7	CCDS30573.1	1	6399493	6399649	3	1	4	y
ACOT7	CCDS30573.1	1	6409809	6409926	2	0	1	y
ACOT7	CCDS30573.1	1	6453317	6453459	1	54	54	y
ACOT7	CCDS65.1	1	6445554	6445726	1	0	11	y
ACOT7	CCDS66.1	1	6420630	6420712	1	0	1	y
ACOT7	CCDS67.1	1	6418886	6418905	1	0	0	y
ACP6	CCDS928.1	1	147119225	147119368	10	0	9	y
ACP6	CCDS928.1	1	147120048	147120213	9	1	7	y
ACP6	CCDS928.1	1	147121946	147122041	8	0	0	y
ACP6	CCDS928.1	1	147124252	147124352	7	4	11	y
ACP6	CCDS928.1	1	147126309	147126441	6	0	1	y
ACP6	CCDS928.1	1	147127276	147127363	5	1	3	y
ACP6	CCDS928.1	1	147131075	147131154	4	0	0	y
ACP6	CCDS928.1	1	147131511	147131641	3	0	0	y
ACP6	CCDS928.1	1	147131762	147131890	2	0	0	y
ACP6	CCDS928.1	1	147141952	147142170	1	15	32	y
ACTA1	CCDS1578.1	1	229567246	229567389	6	0	0	y
ACTA1	CCDS1578.1	1	229567468	229567649	5	4	17	y
ACTA1	CCDS1578.1	1	229567741	229567932	4	29	49	y
ACTA1	CCDS1578.1	1	229568017	229568178	3	13	27	y
ACTA1	CCDS1578.1	1	229568303	229568627	2	0	3	y
ACTA1	CCDS1578.1	1	229568734	229568862	1	8	28	y
ACTL8	CCDS183.1	1	18149504	18149851	1	0	0	y
ACTL8	CCDS183.1	1	18152262	18153014	2	0	7	y
ACTN2	CCDS1613.1	1	236849974	236850099	1	6	20	y
ACTN2	CCDS1613.1	1	236881158	236881272	2	2	11	y
ACTN2	CCDS1613.1	1	236882194	236882313	3	1	9	y
ACTN2	CCDS1613.1	1	236883405	236883491	4	0	9	y
ACTN2	CCDS1613.1	1	236889233	236889320	5	1	8	y
ACTN2	CCDS1613.1	1	236890978	236891056	6	0	3	y
ACTN2	CCDS1613.1	1	236894533	236894614	7	2	19	y
ACTN2	CCDS1613.1	1	236898935	236899020	8	0	0	y
ACTN2	CCDS1613.1	1	236900422	236900514	9	0	2	y
ACTN2	CCDS1613.1	1	236902602	236902832	10	7	35	y
ACTN2	CCDS1613.1	1	236906196	236906343	11	0	0	y
ACTN2	CCDS1613.1	1	236907926	236908076	12	0	10	y
ACTN2	CCDS1613.1	1	236910967	236911075	13	2	13	y
ACTN2	CCDS1613.1	1	236912424	236912564	14	0	3	y
ACTN2	CCDS1613.1	1	236914770	236914952	15	0	1	y
ACTN2	CCDS1613.1	1	236917247	236917381	16	0	0	y
ACTN2	CCDS1613.1	1	236918319	236918498	17	0	8	y
ACTN2	CCDS1613.1	1	236920786	236920932	18	1	5	y
ACTN2	CCDS1613.1	1	236923024	236923089	19	0	3	y
ACTN2	CCDS1613.1	1	236924315	236924473	20	0	1	y
ACTN2	CCDS1613.1	1	236925761	236925919	21	2	20	y
ACTRT2	CCDS45.1	1	2938251	2939384	1	1	1	y
ADAM15	CCDS1084.1	1	155023863	155023941	1	37	51	y
ADAM15	CCDS1084.1	1	155025147	155025253	2	0	0	y
ADAM15	CCDS1084.1	1	155025893	155025969	3	0	0	y
ADAM15	CCDS1084.1	1	155026386	155026464	4	0	0	y
ADAM15	CCDS1084.1	1	155026626	155026702	5	0	0	y
ADAM15	CCDS1084.1	1	155026790	155026982	6	0	1	y
ADAM15	CCDS1084.1	1	155028266	155028328	7	0	0	y
ADAM15	CCDS1084.1	1	155028408	155028476	8	0	0	y
ADAM15	CCDS1084.1	1	155028556	155028725	9	0	0	y
ADAM15	CCDS1084.1	1	155028862	155028946	10	0	0	y
ADAM15	CCDS1084.1	1	155029429	155029577	11	0	3	y
ADAM15	CCDS1084.1	1	155029664	155029838	12	0	0	y
ADAM15	CCDS1084.1	1	155030113	155030205	13	0	0	y
ADAM15	CCDS1084.1	1	155030327	155030631	14	0	0	y
ADAM15	CCDS1084.1	1	155030722	155030917	15	0	3	y
ADAM15	CCDS1084.1	1	155031186	155031263	16	1	11	y
ADAM15	CCDS1084.1	1	155032378	155032450	17	0	0	y
ADAM15	CCDS1084.1	1	155032681	155032819	18	0	0	y
ADAM15	CCDS1084.1	1	155033239	155033308	19	0	0	y
ADAM15	CCDS1084.1	1	155034721	155034845	20	5	16	y
ADAM15	CCDS1084.1	1	155034936	155034978	21	0	1	y
ADAM15	CCDS1085.1	1	155033891	155033965	20	0	0	y
ADAM15	CCDS1086.1	1	155034380	155034451	20	0	0	y
ADAM15	CCDS1088.1	1	155034721	155034832	19	5	16	y
ADAM15	CCDS44236.1	1	155033894	155033965	20	0	0	y
ADAM30	CCDS907.1	1	120436587	120438959	1	0	3	y
ADAMTS4	CCDS1223.1	1	161160928	161161354	9	4	16	y
ADAMTS4	CCDS1223.1	1	161161855	161162030	8	1	2	y
ADAMTS4	CCDS1223.1	1	161163003	161163178	7	0	0	y
ADAMTS4	CCDS1223.1	1	161163430	161163616	6	0	3	y
ADAMTS4	CCDS1223.1	1	161163725	161164011	5	1	15	y
ADAMTS4	CCDS1223.1	1	161165255	161165425	4	0	3	y
ADAMTS4	CCDS1223.1	1	161165961	161166093	3	0	2	y
ADAMTS4	CCDS1223.1	1	161166347	161166670	2	12	28	y
ADAMTS4	CCDS1223.1	1	161167785	161168417	1	53	54	y
ADAMTSL4	CCDS30852.1	1	150524765	150524784	1	0	0	y
ADAMTSL4	CCDS30852.1	1	150525019	150525076	2	0	0	y
ADAMTSL4	CCDS30852.1	1	150525374	150525729	3	43	53	y
ADAMTSL4	CCDS30852.1	1	150525902	150526598	4	1	11	y
ADAMTSL4	CCDS30852.1	1	150526841	150526943	5	0	0	y
ADAMTSL4	CCDS30852.1	1	150527905	150528041	6	0	1	y
ADAMTSL4	CCDS30852.1	1	150528638	150528842	7	50	54	y
ADAMTSL4	CCDS30852.1	1	150529097	150529269	8	0	6	y
ADAMTSL4	CCDS30852.1	1	150529415	150529526	9	16	35	y
ADAMTSL4	CCDS30852.1	1	150529626	150529811	10	13	33	y
ADAMTSL4	CCDS30852.1	1	150529970	150530099	11	0	1	y
ADAMTSL4	CCDS30852.1	1	150530421	150530625	12	10	17	y
ADAMTSL4	CCDS30852.1	1	150530949	150531200	13	0	0	y
ADAMTSL4	CCDS955.1	1	150530949	150531125	13	0	0	y
ADAMTSL4	CCDS955.1	1	150531438	150531641	14	0	6	y
ADAMTSL4	CCDS955.1	1	150531763	150531942	15	0	3	y
ADAMTSL4	CCDS955.1	1	150532237	150532381	16	0	1	y
ADAMTSL4	CCDS955.1	1	150532536	150532672	17	0	0	y
ADAR	CCDS1071.1	1	154557282	154557519	15	0	4	y
ADAR	CCDS1071.1	1	154557693	154557820	14	0	5	y
ADAR	CCDS1071.1	1	154558229	154558341	13	0	2	y
ADAR	CCDS1071.1	1	154558657	154558839	12	6	36	y
ADAR	CCDS1071.1	1	154560601	154560734	11	2	13	y
ADAR	CCDS1071.1	1	154561027	154561149	10	0	5	y
ADAR	CCDS1071.1	1	154561845	154561938	9	1	7	y
ADAR	CCDS1071.1	1	154562233	154562404	8	2	11	y
ADAR	CCDS1071.1	1	154562660	154562885	7	5	39	y
ADAR	CCDS1071.1	1	154569281	154569471	6	0	9	y
ADAR	CCDS1071.1	1	154569599	154569743	5	0	7	y
ADAR	CCDS1071.1	1	154570304	154570452	4	0	6	y
ADAR	CCDS1071.1	1	154570878	154571061	3	0	4	y
ADAR	CCDS1071.1	1	154573517	154575102	2	1	22	y
ADAR	CCDS1071.1	1	154580468	154580482	1	54	54	y
ADAR	CCDS30879.1	1	154573517	154574232	1	0	14	y
ADC	CCDS375.1	1	33547851	33547955	1	7	34	y
ADC	CCDS375.1	1	33549555	33549728	2	2	8	y
ADC	CCDS375.1	1	33557651	33557823	3	2	18	y
ADC	CCDS375.1	1	33558883	33559017	4	12	28	y
ADC	CCDS375.1	1	33560149	33560314	5	0	0	y
ADC	CCDS375.1	1	33562308	33562470	6	0	8	y
ADC	CCDS375.1	1	33563668	33563780	7	0	4	y
ADC	CCDS375.1	1	33583503	33583717	8	1	11	y
ADC	CCDS375.1	1	33585645	33585783	9	0	0	y
ADCK3	CCDS1557.1	1	227149087	227149263	1	0	2	y
ADCK3	CCDS1557.1	1	227152701	227153111	2	0	0	y
ADCK3	CCDS1557.1	1	227153372	227153438	3	0	0	y
ADCK3	CCDS1557.1	1	227165150	227165224	4	4	13	y
ADCK3	CCDS1557.1	1	227169728	227169850	5	0	0	y
ADCK3	CCDS1557.1	1	227170379	227170464	6	0	0	y
ADCK3	CCDS1557.1	1	227170595	227170735	7	0	0	y
ADCK3	CCDS1557.1	1	227171253	227171334	8	0	0	y
ADCK3	CCDS1557.1	1	227171462	227171555	9	0	0	y
ADCK3	CCDS1557.1	1	227171795	227171936	10	0	0	y
ADCK3	CCDS1557.1	1	227172249	227172356	11	0	1	y
ADCK3	CCDS1557.1	1	227172577	227172642	12	0	0	y
ADCK3	CCDS1557.1	1	227172955	227173041	13	0	2	y
ADCK3	CCDS1557.1	1	227174154	227174438	14	0	7	y
ADCY10	CCDS1265.1	1	167778915	167779076	32	0	9	y
ADCY10	CCDS1265.1	1	167779962	167780150	31	2	20	y
ADCY10	CCDS1265.1	1	167787310	167787505	30	0	7	y
ADCY10	CCDS1265.1	1	167791262	167791379	29	0	11	y
ADCY10	CCDS1265.1	1	167792246	167792361	28	0	1	y
ADCY10	CCDS1265.1	1	167793714	167793810	27	0	0	y
ADCY10	CCDS1265.1	1	167793889	167794093	26	0	2	y
ADCY10	CCDS1265.1	1	167798505	167798661	25	0	0	y
ADCY10	CCDS1265.1	1	167802225	167802400	24	2	22	y
ADCY10	CCDS1265.1	1	167803208	167803315	23	0	1	y
ADCY10	CCDS1265.1	1	167805547	167805778	22	0	6	y
ADCY10	CCDS1265.1	1	167806487	167806556	21	0	3	y
ADCY10	CCDS1265.1	1	167814801	167815091	20	7	24	y
ADCY10	CCDS1265.1	1	167815223	167815501	19	6	40	y
ADCY10	CCDS1265.1	1	167817599	167817727	18	0	1	y
ADCY10	CCDS1265.1	1	167823591	167823727	17	2	13	y
ADCY10	CCDS1265.1	1	167825403	167825677	16	2	11	y
ADCY10	CCDS1265.1	1	167829045	167829131	15	0	10	y
ADCY10	CCDS1265.1	1	167830109	167830301	14	0	16	y
ADCY10	CCDS1265.1	1	167839495	167839648	13	1	6	y
ADCY10	CCDS1265.1	1	167844369	167844424	12	0	0	y
ADCY10	CCDS1265.1	1	167847684	167847873	11	0	0	y
ADCY10	CCDS1265.1	1	167849353	167849429	10	0	2	y
ADCY10	CCDS1265.1	1	167849729	167849847	9	0	0	y
ADCY10	CCDS1265.1	1	167852675	167852866	8	1	9	y
ADCY10	CCDS1265.1	1	167863091	167863179	7	0	0	y
ADCY10	CCDS1265.1	1	167865833	167865929	6	0	3	y
ADCY10	CCDS1265.1	1	167868661	167868866	5	13	28	y
ADCY10	CCDS1265.1	1	167870900	167871043	4	0	0	y
ADCY10	CCDS1265.1	1	167871254	167871292	3	0	0	y
ADCY10	CCDS1265.1	1	167873125	167873229	2	0	0	y
ADCY10	CCDS1265.1	1	167874231	167874378	1	0	4	y
ADCY10	CCDS53426.1	1	167868661	167868843	1	10	25	y
ADIPOR1	CCDS1430.1	1	202910701	202910829	7	54	54	y
ADIPOR1	CCDS1430.1	1	202911153	202911346	6	1	24	y
ADIPOR1	CCDS1430.1	1	202912886	202913073	5	0	0	y
ADIPOR1	CCDS1430.1	1	202914111	202914297	4	0	0	y
ADIPOR1	CCDS1430.1	1	202915567	202915738	3	2	11	y
ADIPOR1	CCDS1430.1	1	202917432	202917548	2	0	0	y
ADIPOR1	CCDS1430.1	1	202920058	202920198	1	18	48	y
ADORA1	CCDS1434.1	1	203097970	203098310	1	0	0	y
ADORA1	CCDS1434.1	1	203134389	203135028	2	0	0	y
ADORA3	CCDS41369.1	1	112026309	112026379	6	0	1	y
ADORA3	CCDS41369.1	1	112028362	112028462	5	0	6	y
ADORA3	CCDS41369.1	1	112029208	112029274	4	1	6	y
ADORA3	CCDS41369.1	1	112031299	112031646	3	39	53	y
ADORA3	CCDS41369.1	1	112033278	112033384	2	0	0	y
ADORA3	CCDS41369.1	1	112106468	112106574	1	0	0	y
ADORA3	CCDS838.1	1	112045627	112045976	1	1	6	y
ADORA3	CCDS839.1	1	112042572	112043178	2	49	54	y
ADPRHL2	CCDS402.1	1	36554506	36554716	1	54	54	y
ADPRHL2	CCDS402.1	1	36556845	36556941	2	0	0	y
ADPRHL2	CCDS402.1	1	36557219	36557426	3	0	1	y
ADPRHL2	CCDS402.1	1	36557511	36557695	4	0	0	y
ADPRHL2	CCDS402.1	1	36558023	36558123	5	0	0	y
ADPRHL2	CCDS402.1	1	36558698	36558987	6	2	26	y
ADSS	CCDS1624.1	1	244572888	244572940	13	0	0	y
ADSS	CCDS1624.1	1	244574589	244574738	12	0	8	y
ADSS	CCDS1624.1	1	244579283	244579380	11	0	2	y
ADSS	CCDS1624.1	1	244580930	244581054	10	11	34	y
ADSS	CCDS1624.1	1	244582062	244582216	9	0	1	y
ADSS	CCDS1624.1	1	244583472	244583598	8	0	3	y
ADSS	CCDS1624.1	1	244586137	244586218	7	0	4	y
ADSS	CCDS1624.1	1	244587255	244587362	6	0	0	y
ADSS	CCDS1624.1	1	244587623	244587689	5	0	0	y
ADSS	CCDS1624.1	1	244595847	244595897	4	0	5	y
ADSS	CCDS1624.1	1	244600127	244600195	3	0	0	y
ADSS	CCDS1624.1	1	244600968	244601070	2	1	14	y
ADSS	CCDS1624.1	1	244614937	244615119	1	18	33	y
AGBL4	CCDS44137.1	1	48999845	48999965	14	0	1	y
AGBL4	CCDS44137.1	1	49005314	49005410	12	0	4	y
AGBL4	CCDS44137.1	1	49052676	49052838	11	0	4	y
AGBL4	CCDS44137.1	1	49056505	49056657	10	15	32	y
AGBL4	CCDS44137.1	1	49100165	49100276	9	0	0	y
AGBL4	CCDS44137.1	1	49119009	49119123	8	0	6	y
AGBL4	CCDS44137.1	1	49128824	49128913	7	0	2	y
AGBL4	CCDS44137.1	1	49332863	49332902	6	1	11	y
AGBL4	CCDS44137.1	1	49511256	49511472	5	0	29	y
AGBL4	CCDS44137.1	1	49711442	49711536	4	2	25	y
AGBL4	CCDS44137.1	1	50162985	50163109	3	0	1	y
AGBL4	CCDS44137.1	1	50317068	50317190	2	0	7	y
AGBL4	CCDS44137.1	1	50489435	50489468	1	0	0	y
AGL	CCDS759.1	1	100316599	100316680	1	0	18	y
AGL	CCDS759.1	1	100327059	100327269	2	6	39	y
AGL	CCDS759.1	1	100327813	100327979	3	0	5	y
AGL	CCDS759.1	1	100329942	100330145	4	9	47	y
AGL	CCDS759.1	1	100335956	100336137	5	1	9	y
AGL	CCDS759.1	1	100336314	100336425	6	1	15	y
AGL	CCDS759.1	1	100340243	100340366	7	0	11	y
AGL	CCDS759.1	1	100340710	100340812	8	0	0	y
AGL	CCDS759.1	1	100340914	100341011	9	0	0	y
AGL	CCDS759.1	1	100342014	100342153	10	1	9	y
AGL	CCDS759.1	1	100343197	100343384	11	0	3	y
AGL	CCDS759.1	1	100345479	100345602	12	0	1	y
AGL	CCDS759.1	1	100346188	100346351	13	0	0	y
AGL	CCDS759.1	1	100346632	100346733	14	0	1	y
AGL	CCDS759.1	1	100346848	100347003	15	0	1	y
AGL	CCDS759.1	1	100347097	100347247	16	0	1	y
AGL	CCDS759.1	1	100349676	100349800	17	0	0	y
AGL	CCDS759.1	1	100349895	100350007	18	0	0	y
AGL	CCDS759.1	1	100350125	100350259	19	1	10	y
AGL	CCDS759.1	1	100353534	100353664	20	0	5	y
AGL	CCDS759.1	1	100356776	100356912	21	0	0	y
AGL	CCDS759.1	1	100357162	100357295	22	0	4	y
AGL	CCDS759.1	1	100357988	100358163	23	19	45	y
AGL	CCDS759.1	1	100361842	100361944	24	0	1	y
AGL	CCDS759.1	1	100366192	100366417	25	1	26	y
AGL	CCDS759.1	1	100368239	100368350	26	2	3	y
AGL	CCDS759.1	1	100376268	100376403	27	4	40	y
AGL	CCDS759.1	1	100377961	100378073	28	3	28	y
AGL	CCDS759.1	1	100379083	100379294	29	1	22	y
AGL	CCDS759.1	1	100380945	100381042	30	3	32	y
AGL	CCDS759.1	1	100381966	100382053	31	0	1	y
AGL	CCDS759.1	1	100382154	100382287	32	0	0	y
AGL	CCDS759.1	1	100387090	100387207	33	5	40	y
AGL	CCDS761.1	1	100327028	100327269	1	6	39	y
AGMAT	CCDS160.1	1	15900146	15900219	7	6	33	y
AGMAT	CCDS160.1	1	15901252	15901336	6	0	2	y
AGMAT	CCDS160.1	1	15904180	15904359	5	5	21	y
AGMAT	CCDS160.1	1	15905354	15905549	4	0	2	y
AGMAT	CCDS160.1	1	15906589	15906637	3	3	17	y
AGMAT	CCDS160.1	1	15909688	15909890	2	9	26	y
AGMAT	CCDS160.1	1	15911191	15911462	1	54	54	y
AGRN	CCDS30551.1	1	955553	955753	1	54	54	y
AGRN	CCDS30551.1	1	957581	957842	2	19	43	y
AGRN	CCDS30551.1	1	970657	970704	3	0	0	y
AGRN	CCDS30551.1	1	976045	976260	4	54	54	y
AGRN	CCDS30551.1	1	976553	976777	5	54	54	y
AGRN	CCDS30551.1	1	976858	977082	6	47	53	y
AGRN	CCDS30551.1	1	977336	977542	7	25	40	y
AGRN	CCDS30551.1	1	978619	978837	8	7	22	y
AGRN	CCDS30551.1	1	978918	979112	9	13	28	y
AGRN	CCDS30551.1	1	979203	979403	10	1	7	y
AGRN	CCDS30551.1	1	979489	979637	11	0	0	y
AGRN	CCDS30551.1	1	979714	979819	12	0	0	y
AGRN	CCDS30551.1	1	980541	980657	13	22	45	y
AGRN	CCDS30551.1	1	980739	980903	14	0	0	y
AGRN	CCDS30551.1	1	981113	981256	15	0	1	y
AGRN	CCDS30551.1	1	981344	981468	16	0	0	y
AGRN	CCDS30551.1	1	981540	981645	17	0	0	y
AGRN	CCDS30551.1	1	981777	982115	18	4	9	y
AGRN	CCDS30551.1	1	982200	982337	19	0	4	y
AGRN	CCDS30551.1	1	982707	982834	20	0	0	y
AGRN	CCDS30551.1	1	982953	983067	21	0	0	y
AGRN	CCDS30551.1	1	983156	983275	22	2	4	y
AGRN	CCDS30551.1	1	983392	983745	23	54	54	y
AGRN	CCDS30551.1	1	984247	984439	24	31	46	y
AGRN	CCDS30551.1	1	984616	984831	25	23	35	y
AGRN	CCDS30551.1	1	984946	985175	26	35	45	y
AGRN	CCDS30551.1	1	985283	985417	27	23	40	y
AGRN	CCDS30551.1	1	985613	985709	28	0	0	y
AGRN	CCDS30551.1	1	985807	985971	29	7	24	y
AGRN	CCDS30551.1	1	986106	986217	30	20	35	y
AGRN	CCDS30551.1	1	986633	986749	31	2	9	y
AGRN	CCDS30551.1	1	986833	987025	32	22	40	y
AGRN	CCDS30551.1	1	987108	987195	33	0	0	y
AGRN	CCDS30551.1	1	989133	989357	34	1	14	y
AGRN	CCDS30551.1	1	989828	989931	35	0	3	y
AGRN	CCDS30551.1	1	990204	990361	36	46	53	y
AGT	CCDS1585.1	1	230838887	230839075	4	0	10	y
AGT	CCDS1585.1	1	230839939	230840083	3	0	4	y
AGT	CCDS1585.1	1	230841679	230841946	2	2	16	y
AGT	CCDS1585.1	1	230845741	230846596	1	7	43	y
AGTRAP	CCDS136.1	1	11796266	11796292	1	0	0	y
AGTRAP	CCDS136.1	1	11805860	11805894	2	0	0	y
AGTRAP	CCDS136.1	1	11807497	11807602	3	0	0	y
AGTRAP	CCDS136.1	1	11808472	11808667	4	1	6	y
AGTRAP	CCDS136.1	1	11810134	11810249	5	0	0	y
AGTRAP	CCDS30585.1	1	11808472	11808646	4	1	5	y
AGTRAP	CCDS30586.1	1	11810134	11810161	4	0	0	y
AGTRAP	CCDS41248.1	1	11806184	11806280	3	1	9	y
AGTRAP	CCDS41248.1	1	11808472	11808650	5	1	5	y
AHCTF1	CCDS1629.2	1	247004108	247004300	36	25	47	y
AHCTF1	CCDS1629.2	1	247005996	247006078	35	0	0	y
AHCTF1	CCDS1629.2	1	247007097	247007230	34	3	23	y
AHCTF1	CCDS1629.2	1	247012917	247014744	33	29	53	y
AHCTF1	CCDS1629.2	1	247016393	247016601	32	0	0	y
AHCTF1	CCDS1629.2	1	247019032	247019129	31	0	0	y
AHCTF1	CCDS1629.2	1	247020993	247021116	30	0	4	y
AHCTF1	CCDS1629.2	1	247024201	247024597	29	2	12	y
AHCTF1	CCDS1629.2	1	247025261	247025455	28	0	0	y
AHCTF1	CCDS1629.2	1	247027226	247027418	27	0	8	y
AHCTF1	CCDS1629.2	1	247030546	247030653	26	0	0	y
AHCTF1	CCDS1629.2	1	247030963	247031113	25	0	2	y
AHCTF1	CCDS1629.2	1	247039339	247039489	24	1	10	y
AHCTF1	CCDS1629.2	1	247040252	247040383	23	0	0	y
AHCTF1	CCDS1629.2	1	247040460	247040604	22	0	1	y
AHCTF1	CCDS1629.2	1	247048795	247048982	21	0	1	y
AHCTF1	CCDS1629.2	1	247050513	247050659	20	3	32	y
AHCTF1	CCDS1629.2	1	247051479	247051535	19	0	0	y
AHCTF1	CCDS1629.2	1	247051696	247051819	18	0	0	y
AHCTF1	CCDS1629.2	1	247053268	247053361	17	0	8	y
AHCTF1	CCDS1629.2	1	247054258	247054362	16	0	0	y
AHCTF1	CCDS1629.2	1	247055081	247055221	15	0	0	y
AHCTF1	CCDS1629.2	1	247057961	247058050	14	0	1	y
AHCTF1	CCDS1629.2	1	247059137	247059227	13	0	4	y
AHCTF1	CCDS1629.2	1	247061510	247061638	12	0	3	y
AHCTF1	CCDS1629.2	1	247062753	247062814	11	0	2	y
AHCTF1	CCDS1629.2	1	247063367	247063548	10	0	0	y
AHCTF1	CCDS1629.2	1	247063639	247063771	9	0	0	y
AHCTF1	CCDS1629.2	1	247065827	247065977	8	0	0	y
AHCTF1	CCDS1629.2	1	247067251	247067335	7	48	54	y
AHCTF1	CCDS1629.2	1	247068843	247068959	6	3	20	y
AHCTF1	CCDS1629.2	1	247070853	247071060	5	13	44	y
AHCTF1	CCDS1629.2	1	247076534	247076714	4	0	0	y
AHCTF1	CCDS1629.2	1	247079444	247079697	3	0	0	y
AHCTF1	CCDS1629.2	1	247081552	247081679	2	1	3	y
AHCYL1	CCDS55620.1	1	110551677	110551767	1	1	9	y
AHCYL1	CCDS55620.1	1	110553836	110553979	2	0	3	y
AHCYL1	CCDS55620.1	1	110554984	110555084	3	0	2	y
AHCYL1	CCDS55620.1	1	110555519	110555621	4	0	0	y
AHCYL1	CCDS55620.1	1	110557385	110557479	5	0	0	y
AHCYL1	CCDS55620.1	1	110558047	110558153	6	0	3	y
AHCYL1	CCDS55620.1	1	110558966	110559082	7	0	0	y
AHCYL1	CCDS55620.1	1	110559289	110559352	8	0	0	y
AHCYL1	CCDS55620.1	1	110560117	110560205	9	0	0	y
AHCYL1	CCDS55620.1	1	110560568	110560638	10	0	0	y
AHCYL1	CCDS55620.1	1	110560995	110561089	11	0	0	y
AHCYL1	CCDS55620.1	1	110561174	110561272	12	0	0	y
AHCYL1	CCDS55620.1	1	110561673	110561741	13	0	0	y
AHCYL1	CCDS55620.1	1	110562170	110562248	14	0	0	y
AHCYL1	CCDS55620.1	1	110563353	110563473	15	0	0	y
AHCYL1	CCDS55620.1	1	110564296	110564302	16	6	44	y
AHCYL1	CCDS818.1	1	110527675	110527794	1	41	52	y
AHCYL1	CCDS818.1	1	110551656	110551767	2	1	12	y
AHDC1	CCDS30652.1	1	27873815	27878626	1	54	54	y
AIDA	CCDS1533.1	1	222843235	222843331	10	0	0	y
AIDA	CCDS1533.1	1	222843475	222843592	9	0	0	y
AIDA	CCDS1533.1	1	222846655	222846777	8	0	5	y
AIDA	CCDS1533.1	1	222849438	222849560	7	0	3	y
AIDA	CCDS1533.1	1	222860272	222860378	6	0	5	y
AIDA	CCDS1533.1	1	222860937	222861000	5	0	4	y
AIDA	CCDS1533.1	1	222867131	222867185	4	0	0	y
AIDA	CCDS1533.1	1	222867552	222867605	3	0	0	y
AIDA	CCDS1533.1	1	222876490	222876559	2	0	3	y
AIDA	CCDS1533.1	1	222885550	222885659	1	10	34	y
AIM2	CCDS1181.1	1	159032482	159032508	5	22	45	y
AIM2	CCDS1181.1	1	159033276	159033464	4	0	5	y
AIM2	CCDS1181.1	1	159035700	159036119	3	7	43	y
AIM2	CCDS1181.1	1	159038358	159038491	2	0	0	y
AIM2	CCDS1181.1	1	159043028	159043289	1	10	41	y
AJAP1	CCDS54.1	1	4715486	4715514	1	39	51	y
AJAP1	CCDS54.1	1	4771960	4772759	2	54	54	y
AJAP1	CCDS54.1	1	4829913	4830000	3	1	4	y
AJAP1	CCDS54.1	1	4832340	4832585	4	6	27	y
AJAP1	CCDS54.1	1	4834487	4834559	5	0	2	y
AK2	CCDS373.1	1	33476430	33476434	7	54	54	y
AK2	CCDS373.1	1	33478808	33479003	6	0	3	y
AK2	CCDS373.1	1	33480123	33480195	5	0	1	y
AK2	CCDS373.1	1	33486968	33487062	4	0	1	y
AK2	CCDS373.1	1	33487194	33487304	3	0	0	y
AK2	CCDS373.1	1	33490043	33490168	2	0	2	y
AK2	CCDS373.1	1	33502337	33502429	1	0	11	y
AK2	CCDS374.1	1	33478782	33479003	6	0	3	y
AK4	CCDS629.1	1	65614091	65614235	1	8	24	y
AK4	CCDS629.1	1	65656393	65656512	2	0	2	y
AK4	CCDS629.1	1	65684437	65684609	3	0	0	y
AK4	CCDS629.1	1	65690435	65690553	4	0	0	y
AK4	CCDS629.1	1	65691746	65691860	5	0	0	y
AK5	CCDS675.1	1	77747999	77748058	1	54	54	y
AK5	CCDS675.1	1	77752626	77752812	2	0	11	y
AK5	CCDS675.1	1	77759478	77759645	3	1	5	y
AK5	CCDS675.1	1	77763244	77763413	4	0	11	y
AK5	CCDS675.1	1	77763519	77763632	5	1	12	y
AK5	CCDS675.1	1	77806062	77806253	6	0	2	y
AK5	CCDS675.1	1	77876666	77876756	7	0	2	y
AK5	CCDS675.1	1	77883324	77883400	8	0	4	y
AK5	CCDS675.1	1	77949002	77949044	9	1	34	y
AK5	CCDS675.1	1	77951993	77952037	10	0	6	y
AK5	CCDS675.1	1	77984249	77984412	11	0	2	y
AK5	CCDS675.1	1	77987512	77987628	12	0	0	y
AK5	CCDS675.1	1	78001532	78001723	13	1	8	y
AK5	CCDS675.1	1	78024287	78024355	14	26	47	y
AK5	CCDS676.1	1	77752644	77752812	1	0	10	y
AKIRIN1	CCDS433.1	1	39457053	39457272	1	54	54	y
AKIRIN1	CCDS433.1	1	39463843	39463983	2	0	4	y
AKIRIN1	CCDS433.1	1	39466644	39466778	3	0	5	y
AKIRIN1	CCDS433.1	1	39469019	39469090	4	0	0	y
AKIRIN1	CCDS433.1	1	39469717	39469727	5	0	0	y
AKNAD1	CCDS791.2	1	109358793	109358924	15	0	0	y
AKNAD1	CCDS791.2	1	109359670	109359799	14	0	4	y
AKNAD1	CCDS791.2	1	109363167	109363248	13	3	20	y
AKNAD1	CCDS791.2	1	109365992	109366099	12	0	0	y
AKNAD1	CCDS791.2	1	109366188	109366310	11	0	0	y
AKNAD1	CCDS791.2	1	109369827	109369924	10	2	8	y
AKNAD1	CCDS791.2	1	109373181	109373272	9	0	0	y
AKNAD1	CCDS791.2	1	109377069	109377150	8	0	0	y
AKNAD1	CCDS791.2	1	109377551	109377678	7	2	16	y
AKNAD1	CCDS791.2	1	109380172	109380328	6	21	40	y
AKNAD1	CCDS791.2	1	109385756	109385889	5	0	3	y
AKNAD1	CCDS791.2	1	109391374	109391436	4	0	1	y
AKNAD1	CCDS791.2	1	109391534	109391682	3	0	1	y
AKNAD1	CCDS791.2	1	109392159	109392198	2	0	0	y
AKNAD1	CCDS791.2	1	109394294	109395286	1	8	32	y
AKR1A1	CCDS523.1	1	46027467	46027550	1	0	0	y
AKR1A1	CCDS523.1	1	46032241	46032360	2	0	0	y
AKR1A1	CCDS523.1	1	46032541	46032692	3	0	0	y
AKR1A1	CCDS523.1	1	46033654	46033849	4	0	0	y
AKR1A1	CCDS523.1	1	46034157	46034356	5	0	10	y
AKR1A1	CCDS523.1	1	46034599	46034671	6	0	0	y
AKR1A1	CCDS523.1	1	46034815	46034901	7	0	1	y
AKR1A1	CCDS523.1	1	46035563	46035628	8	1	14	y
AKR7A2	CCDS194.1	1	19630719	19630880	7	0	0	y
AKR7A2	CCDS194.1	1	19632512	19632641	6	0	0	y
AKR7A2	CCDS194.1	1	19633496	19633595	5	1	6	y
AKR7A2	CCDS194.1	1	19633808	19633904	4	0	0	y
AKR7A2	CCDS194.1	1	19634652	19634756	3	0	0	y
AKR7A2	CCDS194.1	1	19634949	19635136	2	0	0	y
AKR7A2	CCDS194.1	1	19638321	19638618	1	54	54	y
AKR7A3	CCDS193.1	1	19609225	19609386	7	0	0	y
AKR7A3	CCDS193.1	1	19610490	19610619	6	0	0	y
AKR7A3	CCDS193.1	1	19611180	19611279	5	0	0	y
AKR7A3	CCDS193.1	1	19611512	19611608	4	0	0	y
AKR7A3	CCDS193.1	1	19612382	19612486	3	0	0	y
AKR7A3	CCDS193.1	1	19612679	19612866	2	0	0	y
AKR7A3	CCDS193.1	1	19614990	19615203	1	53	54	y
AKT3	CCDS31076.1	1	243663045	243663088	13	0	0	y
AKT3	CCDS31076.1	1	243675626	243675728	12	4	19	y
AKT3	CCDS31076.1	1	243708812	243708899	11	0	5	y
AKT3	CCDS31076.1	1	243716031	243716245	10	12	47	y
AKT3	CCDS31076.1	1	243727022	243727150	9	0	10	y
AKT3	CCDS31076.1	1	243736228	243736350	8	0	1	y
AKT3	CCDS31076.1	1	243776973	243777041	7	0	11	y
AKT3	CCDS31076.1	1	243778398	243778463	6	0	8	y
AKT3	CCDS31076.1	1	243800913	243801044	5	0	11	y
AKT3	CCDS31076.1	1	243809195	243809339	4	0	6	y
AKT3	CCDS31076.1	1	243828074	243828185	3	0	9	y
AKT3	CCDS31076.1	1	243858893	243859018	2	0	10	y
AKT3	CCDS31076.1	1	244006427	244006472	1	0	2	y
AKT3	CCDS31077.1	1	243668551	243668636	13	0	0	y
ALDH4A1	CCDS188.1	1	19199339	19199451	15	0	0	y
ALDH4A1	CCDS188.1	1	19200957	19201075	14	0	10	y
ALDH4A1	CCDS188.1	1	19201876	19201997	13	0	3	y
ALDH4A1	CCDS188.1	1	19202809	19202961	12	0	0	y
ALDH4A1	CCDS188.1	1	19203702	19203749	11	0	1	y
ALDH4A1	CCDS188.1	1	19203910	19204106	10	14	32	y
ALDH4A1	CCDS188.1	1	19205794	19205867	9	0	0	y
ALDH4A1	CCDS188.1	1	19208194	19208381	8	0	1	y
ALDH4A1	CCDS188.1	1	19209618	19209692	7	0	0	y
ALDH4A1	CCDS188.1	1	19209773	19209922	6	0	0	y
ALDH4A1	CCDS188.1	1	19211967	19212122	5	15	34	y
ALDH4A1	CCDS188.1	1	19212958	19213005	4	0	0	y
ALDH4A1	CCDS188.1	1	19215856	19215948	3	0	0	y
ALDH4A1	CCDS188.1	1	19216506	19216599	2	0	0	y
ALDH4A1	CCDS188.1	1	19228956	19229017	1	54	54	y
ALDH4A1	CCDS53272.1	1	19215856	19215924	1	0	0	y
ALDH9A1	CCDS1250.2	1	165632287	165632381	11	0	0	y
ALDH9A1	CCDS1250.2	1	165634255	165634367	10	0	9	y
ALDH9A1	CCDS1250.2	1	165636546	165636687	9	0	5	y
ALDH9A1	CCDS1250.2	1	165638163	165638250	8	0	0	y
ALDH9A1	CCDS1250.2	1	165638499	165638687	7	0	3	y
ALDH9A1	CCDS1250.2	1	165648679	165648819	6	0	0	y
ALDH9A1	CCDS1250.2	1	165649724	165649920	5	2	15	y
ALDH9A1	CCDS1250.2	1	165651344	165651478	4	0	4	y
ALDH9A1	CCDS1250.2	1	165652218	165652347	3	0	0	y
ALDH9A1	CCDS1250.2	1	165664489	165664634	2	8	30	y
ALDH9A1	CCDS1250.2	1	165667615	165667795	1	31	41	y
ALG14	CCDS752.1	1	95448632	95448862	4	39	49	y
ALG14	CCDS752.1	1	95492685	95492816	3	0	1	y
ALG14	CCDS752.1	1	95530422	95530573	2	1	6	y
ALG14	CCDS752.1	1	95538319	95538454	1	3	22	y
ALG6	CCDS30735.1	1	63862184	63862268	2	0	6	y
ALG6	CCDS30735.1	1	63867925	63868014	3	0	0	y
ALG6	CCDS30735.1	1	63870124	63870212	4	0	5	y
ALG6	CCDS30735.1	1	63871988	63872070	5	0	1	y
ALG6	CCDS30735.1	1	63872733	63872797	6	0	2	y
ALG6	CCDS30735.1	1	63876817	63877002	7	0	12	y
ALG6	CCDS30735.1	1	63877597	63877732	8	0	2	y
ALG6	CCDS30735.1	1	63879732	63879817	9	0	10	y
ALG6	CCDS30735.1	1	63881544	63881628	10	0	5	y
ALG6	CCDS30735.1	1	63885041	63885111	11	0	22	y
ALG6	CCDS30735.1	1	63894404	63894472	12	0	0	y
ALG6	CCDS30735.1	1	63894599	63894797	13	0	14	y
ALG6	CCDS30735.1	1	63902494	63902691	14	10	44	y
ALPL	CCDS217.1	1	21880575	21880635	1	2	14	y
ALPL	CCDS217.1	1	21887119	21887238	2	0	2	y
ALPL	CCDS217.1	1	21887590	21887705	3	0	0	y
ALPL	CCDS217.1	1	21889603	21889777	4	0	0	y
ALPL	CCDS217.1	1	21890534	21890709	5	0	0	y
ALPL	CCDS217.1	1	21894597	21894740	6	0	3	y
ALPL	CCDS217.1	1	21896798	21896867	7	0	0	y
ALPL	CCDS217.1	1	21900158	21900292	8	0	0	y
ALPL	CCDS217.1	1	21902226	21902417	9	2	12	y
ALPL	CCDS217.1	1	21903015	21903134	10	0	1	y
ALPL	CCDS217.1	1	21903876	21904141	11	21	44	y
ALPL	CCDS53274.1	1	21887173	21887238	1	0	2	y
ALPL	CCDS53275.1	1	21887223	21887238	1	0	2	y
ALX3	CCDS819.1	1	110603355	110603663	4	0	8	y
ALX3	CCDS819.1	1	110604057	110604185	3	0	0	y
ALX3	CCDS819.1	1	110607209	110607525	2	21	41	y
ALX3	CCDS819.1	1	110612958	110613234	1	54	54	y
AMIGO1	CCDS30795.1	1	110050053	110051534	1	0	4	y
AMPD1	CCDS53349.1	1	115215735	115215893	15	0	2	y
AMPD1	CCDS53349.1	1	115216260	115216370	14	0	0	y
AMPD1	CCDS53349.1	1	115216530	115216703	13	0	4	y
AMPD1	CCDS53349.1	1	115217373	115217493	12	0	0	y
AMPD1	CCDS53349.1	1	115218151	115218314	11	0	1	y
AMPD1	CCDS53349.1	1	115218498	115218624	10	0	2	y
AMPD1	CCDS53349.1	1	115219972	115220135	9	0	17	y
AMPD1	CCDS53349.1	1	115220531	115220662	8	0	4	y
AMPD1	CCDS53349.1	1	115220954	115221148	7	0	15	y
AMPD1	CCDS53349.1	1	115222200	115222329	6	2	22	y
AMPD1	CCDS53349.1	1	115222880	115223099	5	0	1	y
AMPD1	CCDS53349.1	1	115226820	115226985	4	0	2	y
AMPD1	CCDS53349.1	1	115229366	115229531	3	3	26	y
AMPD1	CCDS53349.1	1	115231182	115231362	2	0	1	y
AMPD1	CCDS53349.1	1	115238071	115238191	1	0	7	y
AMPD1	CCDS876.2	1	115236057	115236068	2	0	3	y
AMPD2	CCDS30796.1	1	110168257	110168414	1	0	2	y
AMPD2	CCDS30796.1	1	110168782	110168850	2	0	0	y
AMPD2	CCDS30796.1	1	110168941	110169049	3	0	0	y
AMPD2	CCDS30796.1	1	110169348	110169534	4	0	0	y
AMPD2	CCDS30796.1	1	110169797	110169938	5	0	0	y
AMPD2	CCDS30796.1	1	110170051	110170140	6	0	0	y
AMPD2	CCDS30796.1	1	110170396	110170525	7	0	6	y
AMPD2	CCDS30796.1	1	110170705	110170899	8	0	0	y
AMPD2	CCDS30796.1	1	110170986	110171117	9	0	0	y
AMPD2	CCDS30796.1	1	110171265	110171428	10	0	2	y
AMPD2	CCDS30796.1	1	110171731	110171857	11	3	19	y
AMPD2	CCDS30796.1	1	110171949	110172112	12	0	0	y
AMPD2	CCDS30796.1	1	110172418	110172538	13	0	0	y
AMPD2	CCDS30796.1	1	110172855	110173028	14	0	0	y
AMPD2	CCDS30796.1	1	110173305	110173415	15	0	1	y
AMPD2	CCDS30796.1	1	110173565	110173774	16	0	1	y
AMPD2	CCDS804.1	1	110162891	110162900	1	0	0	y
AMPD2	CCDS804.1	1	110167925	110168055	2	8	23	y
AMPD2	CCDS804.1	1	110168284	110168414	3	0	2	y
AMPD2	CCDS805.1	1	110163636	110163888	1	45	53	y
AMY2A	CCDS783.1	1	104160063	104160230	1	0	0	y
AMY2A	CCDS783.1	1	104160576	104160722	2	0	0	y
AMY2A	CCDS783.1	1	104161533	104161730	3	0	0	y
AMY2A	CCDS783.1	1	104162176	104162406	4	0	0	y
AMY2A	CCDS783.1	1	104163173	104163306	5	0	2	y
AMY2A	CCDS783.1	1	104166488	104166606	8	0	0	y
AMY2A	CCDS783.1	1	104166718	104166843	9	0	0	y
AMY2B	CCDS782.1	1	104114225	104114392	1	0	0	y
AMY2B	CCDS782.1	1	104114732	104114878	2	0	5	y
AMY2B	CCDS782.1	1	104115685	104115882	3	0	0	y
AMY2B	CCDS782.1	1	104116330	104116560	4	0	0	y
AMY2B	CCDS782.1	1	104116882	104117015	5	4	24	y
AMY2B	CCDS782.1	1	104117845	104117967	6	0	0	y
AMY2B	CCDS782.1	1	104118063	104118162	7	0	0	y
AMY2B	CCDS782.1	1	104120112	104120230	8	0	0	y
AMY2B	CCDS782.1	1	104120342	104120467	9	0	0	y
AMY2B	CCDS782.1	1	104121933	104122122	10	0	0	y
ANGEL2	CCDS1512.1	1	213168383	213168534	9	2	12	y
ANGEL2	CCDS1512.1	1	213170497	213170660	8	5	29	y
ANGEL2	CCDS1512.1	1	213173668	213173725	7	0	0	y
ANGEL2	CCDS1512.1	1	213174128	213174254	6	0	4	y
ANGEL2	CCDS1512.1	1	213178375	213178796	5	0	1	y
ANGEL2	CCDS1512.1	1	213180471	213180540	4	0	6	y
ANGEL2	CCDS1512.1	1	213181552	213181808	3	9	33	y
ANGEL2	CCDS1512.1	1	213186435	213186760	2	0	24	y
ANGEL2	CCDS1512.1	1	213188955	213189013	1	10	38	y
ANGPTL1	CCDS1327.1	1	178820264	178820451	4	0	3	y
ANGPTL1	CCDS1327.1	1	178821818	178822088	3	1	12	y
ANGPTL1	CCDS1327.1	1	178822729	178822922	2	0	0	y
ANGPTL1	CCDS1327.1	1	178834089	178834911	1	14	44	y
ANGPTL3	CCDS622.1	1	63063238	63063732	1	18	48	y
ANGPTL3	CCDS622.1	1	63064367	63064477	2	0	7	y
ANGPTL3	CCDS622.1	1	63066753	63066867	3	2	12	y
ANGPTL3	CCDS622.1	1	63067440	63067553	4	0	6	y
ANGPTL3	CCDS622.1	1	63067956	63068051	5	0	1	y
ANGPTL3	CCDS622.1	1	63069640	63069906	6	8	47	y
ANGPTL3	CCDS622.1	1	63070304	63070488	7	0	11	y
ANGPTL7	CCDS128.1	1	11249637	11250012	1	33	52	y
ANGPTL7	CCDS128.1	1	11252327	11252427	2	0	3	y
ANGPTL7	CCDS128.1	1	11253637	11253831	3	7	33	y
ANGPTL7	CCDS128.1	1	11254518	11254716	4	2	19	y
ANGPTL7	CCDS128.1	1	11254911	11255080	5	6	22	y
ANKRD13C	CCDS648.2	1	70728400	70728530	13	4	37	y
ANKRD13C	CCDS648.2	1	70736539	70736639	12	0	1	y
ANKRD13C	CCDS648.2	1	70740403	70740501	11	5	31	y
ANKRD13C	CCDS648.2	1	70742448	70742527	10	0	4	y
ANKRD13C	CCDS648.2	1	70758071	70758232	9	1	24	y
ANKRD13C	CCDS648.2	1	70761813	70761944	8	0	11	y
ANKRD13C	CCDS648.2	1	70766447	70766591	7	13	39	y
ANKRD13C	CCDS648.2	1	70771907	70771973	6	0	4	y
ANKRD13C	CCDS648.2	1	70779428	70779473	5	0	0	y
ANKRD13C	CCDS648.2	1	70781164	70781249	4	0	6	y
ANKRD13C	CCDS648.2	1	70790536	70790640	3	0	9	y
ANKRD13C	CCDS648.2	1	70801741	70801782	2	3	20	y
ANKRD13C	CCDS648.2	1	70819662	70820091	1	0	1	y
ANKRD34A	CCDS30829.1	1	145473329	145474819	1	29	44	y
ANKRD35	CCDS919.1	1	145549317	145549355	1	2	13	y
ANKRD35	CCDS919.1	1	145555692	145555822	2	0	0	y
ANKRD35	CCDS919.1	1	145556601	145556689	3	0	5	y
ANKRD35	CCDS919.1	1	145557048	145557112	4	0	0	y
ANKRD35	CCDS919.1	1	145558208	145558265	5	0	0	y
ANKRD35	CCDS919.1	1	145558442	145558512	6	0	1	y
ANKRD35	CCDS919.1	1	145558835	145558941	7	0	0	y
ANKRD35	CCDS919.1	1	145560075	145560259	8	0	7	y
ANKRD35	CCDS919.1	1	145560889	145560926	9	0	0	y
ANKRD35	CCDS919.1	1	145561096	145563099	10	23	41	y
ANKRD35	CCDS919.1	1	145566686	145566775	11	0	0	y
ANKRD35	CCDS919.1	1	145567030	145567095	12	0	0	y
ANKRD35	CCDS919.1	1	145567694	145567756	13	0	1	y
ANKRD45	CCDS1309.1	1	173579284	173579354	5	54	54	y
ANKRD45	CCDS1309.1	1	173593926	173594064	4	3	23	y
ANKRD45	CCDS1309.1	1	173596204	173596298	3	0	0	y
ANKRD45	CCDS1309.1	1	173615985	173616152	2	0	3	y
ANKRD45	CCDS1309.1	1	173628230	173628557	1	14	51	y
ANKRD65	CCDS55558.1	1	1354480	1354929	3	35	50	y
ANKRD65	CCDS55558.1	1	1356177	1356385	1	0	4	y
ANP32E	CCDS44214.1	1	150192993	150193063	6	54	54	y
ANP32E	CCDS44214.1	1	150201405	150201570	3	0	1	y
ANP32E	CCDS44214.1	1	150204115	150204264	2	1	11	y
ANP32E	CCDS44214.1	1	150208081	150208134	1	8	47	y
ANP32E	CCDS44215.1	1	150202906	150203028	2	0	8	y
ANP32E	CCDS44215.1	1	150204115	150204174	1	1	9	y
ANXA9	CCDS975.2	1	150955582	150955656	1	0	0	y
ANXA9	CCDS975.2	1	150955814	150955910	2	0	0	y
ANXA9	CCDS975.2	1	150956451	150956545	3	0	0	y
ANXA9	CCDS975.2	1	150956757	150956870	4	0	2	y
ANXA9	CCDS975.2	1	150957062	150957152	5	0	2	y
ANXA9	CCDS975.2	1	150958812	150958891	6	0	0	y
ANXA9	CCDS975.2	1	150959078	150959137	7	0	0	y
ANXA9	CCDS975.2	1	150960348	150960432	8	0	0	y
ANXA9	CCDS975.2	1	150960567	150960662	9	0	0	y
ANXA9	CCDS975.2	1	150960759	150960817	10	0	0	y
ANXA9	CCDS975.2	1	150967053	150967175	11	0	0	y
ANXA9	CCDS975.2	1	150967736	150967798	12	0	0	y
AP4B1	CCDS865.1	1	114437687	114438114	10	5	24	y
AP4B1	CCDS865.1	1	114438379	114438660	9	7	23	y
AP4B1	CCDS865.1	1	114438880	114439087	8	0	1	y
AP4B1	CCDS865.1	1	114440462	114440565	7	0	3	y
AP4B1	CCDS865.1	1	114441340	114441423	6	0	1	y
AP4B1	CCDS865.1	1	114442526	114443022	5	0	15	y
AP4B1	CCDS865.1	1	114443858	114444005	4	0	0	y
AP4B1	CCDS865.1	1	114444377	114444507	3	0	4	y
AP4B1	CCDS865.1	1	114445260	114445484	2	0	3	y
AP4B1	CCDS865.1	1	114447227	114447339	1	5	19	y
APCS	CCDS1186.1	1	159557712	159557775	1	0	0	y
APCS	CCDS1186.1	1	159557891	159558498	2	0	0	y
APH1A	CCDS41390.1	1	150238530	150238594	7	0	0	y
APH1A	CCDS41390.1	1	150238933	150239056	6	0	0	y
APH1A	CCDS41390.1	1	150239475	150239602	5	0	2	y
APH1A	CCDS41390.1	1	150239756	150239878	4	0	0	y
APH1A	CCDS41390.1	1	150240116	150240189	3	0	0	y
APH1A	CCDS41390.1	1	150240357	150240527	2	0	0	y
APH1A	CCDS41390.1	1	150241098	150241210	1	0	8	y
APH1A	CCDS41391.1	1	150238922	150239056	6	0	0	y
APITD1	CCDS115.1	1	10490575	10490625	1	29	46	y
APITD1	CCDS115.1	1	10493899	10494022	2	0	3	y
APITD1	CCDS115.1	1	10494714	10494747	3	0	7	y
APITD1	CCDS115.1	1	10500404	10500470	4	1	22	y
APITD1	CCDS115.1	1	10502322	10502462	5	6	24	y
APITD1-CORT	CCDS114.1	1	10490575	10490625	1	29	46	y
APITD1-CORT	CCDS114.1	1	10493899	10494022	2	0	3	y
APITD1-CORT	CCDS114.1	1	10494714	10494747	3	0	7	y
APITD1-CORT	CCDS114.1	1	10500404	10500470	4	1	22	y
APOA1BP	CCDS1145.1	1	156561597	156561778	1	51	54	y
APOA1BP	CCDS1145.1	1	156561893	156562001	2	0	6	y
APOA1BP	CCDS1145.1	1	156562157	156562267	3	0	0	y
APOA1BP	CCDS1145.1	1	156562349	156562462	4	0	0	y
APOA1BP	CCDS1145.1	1	156563200	156563347	5	6	39	y
APOA1BP	CCDS1145.1	1	156563674	156563876	6	2	28	y
APOA2	CCDS1226.1	1	161192195	161192312	3	1	15	y
APOA2	CCDS1226.1	1	161192708	161192840	2	1	17	y
APOA2	CCDS1226.1	1	161193140	161193191	1	0	1	y
APOBEC4	CCDS1358.1	1	183616813	183617916	1	8	33	y
AQP10	CCDS1065.1	1	154293632	154293736	1	0	6	y
AQP10	CCDS1065.1	1	154294409	154294535	2	0	1	y
AQP10	CCDS1065.1	1	154295458	154295595	3	0	0	y
AQP10	CCDS1065.1	1	154295717	154295835	4	0	0	y
AQP10	CCDS1065.1	1	154296065	154296282	5	0	6	y
AQP10	CCDS1065.1	1	154296758	154296956	6	0	1	y
ARF1	CCDS1565.1	1	228284816	228284963	1	0	1	y
ARF1	CCDS1565.1	1	228285043	228285153	2	0	0	y
ARF1	CCDS1565.1	1	228285292	228285416	3	0	0	y
ARF1	CCDS1565.1	1	228285553	228285714	4	0	0	y
ARHGAP29	CCDS748.1	1	94639425	94640305	22	9	45	y
ARHGAP29	CCDS748.1	1	94643168	94643276	21	0	1	y
ARHGAP29	CCDS748.1	1	94643408	94643723	20	36	51	y
ARHGAP29	CCDS748.1	1	94645281	94645513	19	20	49	y
ARHGAP29	CCDS748.1	1	94649707	94649844	18	2	22	y
ARHGAP29	CCDS748.1	1	94650428	94650616	17	3	25	y
ARHGAP29	CCDS748.1	1	94650898	94651037	16	0	14	y
ARHGAP29	CCDS748.1	1	94652055	94652153	15	0	5	y
ARHGAP29	CCDS748.1	1	94654393	94654497	14	8	34	y
ARHGAP29	CCDS748.1	1	94654772	94654908	13	1	10	y
ARHGAP29	CCDS748.1	1	94655482	94655639	12	0	2	y
ARHGAP29	CCDS748.1	1	94667276	94667413	11	3	24	y
ARHGAP29	CCDS748.1	1	94668100	94668288	10	2	23	y
ARHGAP29	CCDS748.1	1	94668474	94668554	9	0	2	y
ARHGAP29	CCDS748.1	1	94668656	94668766	8	0	9	y
ARHGAP29	CCDS748.1	1	94669486	94669550	7	0	0	y
ARHGAP29	CCDS748.1	1	94670617	94670754	6	0	13	y
ARHGAP29	CCDS748.1	1	94671191	94671239	5	0	9	y
ARHGAP29	CCDS748.1	1	94674388	94674460	4	0	0	y
ARHGAP29	CCDS748.1	1	94674810	94674906	3	0	5	y
ARHGAP29	CCDS748.1	1	94685814	94685948	2	4	33	y
ARHGAP29	CCDS748.1	1	94696963	94697167	1	2	29	y
ARHGAP30	CCDS1215.1	1	161017505	161018145	13	0	5	y
ARHGAP30	CCDS1215.1	1	161018779	161019124	12	0	5	y
ARHGAP30	CCDS1215.1	1	161019214	161019479	11	0	1	y
ARHGAP30	CCDS1215.1	1	161021104	161021505	10	0	0	y
ARHGAP30	CCDS1215.1	1	161022076	161022153	9	0	0	y
ARHGAP30	CCDS1215.1	1	161022230	161022333	8	0	0	y
ARHGAP30	CCDS1215.1	1	161022416	161022587	7	0	1	y
ARHGAP30	CCDS1215.1	1	161023048	161023175	6	0	4	y
ARHGAP30	CCDS1215.1	1	161024156	161024263	5	0	0	y
ARHGAP30	CCDS1215.1	1	161024413	161024495	4	0	0	y
ARHGAP30	CCDS1215.1	1	161026178	161026322	3	0	3	y
ARHGAP30	CCDS1215.1	1	161029404	161029506	2	0	1	y
ARHGAP30	CCDS1215.1	1	161039318	161039414	1	0	1	y
ARHGAP30	CCDS30918.1	1	161017505	161019124	12	0	7	y
ARHGEF10L	CCDS182.1	1	17907091	17907127	1	0	0	y
ARHGEF10L	CCDS182.1	1	17913955	17914140	2	0	0	y
ARHGEF10L	CCDS182.1	1	17914941	17914974	3	0	2	y
ARHGEF10L	CCDS182.1	1	17928622	17928713	4	0	0	y
ARHGEF10L	CCDS182.1	1	17930003	17930086	5	0	2	y
ARHGEF10L	CCDS182.1	1	17934297	17934472	6	0	0	y
ARHGEF10L	CCDS182.1	1	17939553	17939669	7	0	0	y
ARHGEF10L	CCDS182.1	1	17942589	17942697	8	0	3	y
ARHGEF10L	CCDS182.1	1	17945834	17945940	9	24	44	y
ARHGEF10L	CCDS182.1	1	17948359	17948436	10	0	0	y
ARHGEF10L	CCDS182.1	1	17949491	17949670	11	0	6	y
ARHGEF10L	CCDS182.1	1	17950882	17950998	12	0	2	y
ARHGEF10L	CCDS182.1	1	17952451	17952543	13	0	0	y
ARHGEF10L	CCDS182.1	1	17953825	17953998	14	0	3	y
ARHGEF10L	CCDS182.1	1	17958816	17958961	15	0	2	y
ARHGEF10L	CCDS182.1	1	17961043	17961057	16	0	1	y
ARHGEF10L	CCDS182.1	1	17961330	17961511	17	0	4	y
ARHGEF10L	CCDS182.1	1	17964383	17964498	18	0	0	y
ARHGEF10L	CCDS182.1	1	17965057	17965184	19	0	0	y
ARHGEF10L	CCDS182.1	1	17966697	17966797	20	0	4	y
ARHGEF10L	CCDS182.1	1	17975049	17975170	21	0	0	y
ARHGEF10L	CCDS182.1	1	17981131	17981217	22	0	0	y
ARHGEF10L	CCDS182.1	1	17982374	17982597	23	0	4	y
ARHGEF10L	CCDS182.1	1	17983049	17983203	24	0	9	y
ARHGEF10L	CCDS182.1	1	17990942	17991090	25	1	10	y
ARHGEF10L	CCDS182.1	1	18014068	18014242	26	0	1	y
ARHGEF10L	CCDS182.1	1	18021653	18021775	27	0	3	y
ARHGEF10L	CCDS182.1	1	18023343	18023875	28	23	45	y
ARHGEF11	CCDS1162.1	1	156905792	156905850	40	0	0	y
ARHGEF11	CCDS1162.1	1	156906608	156906797	39	0	10	y
ARHGEF11	CCDS1162.1	1	156907041	156907288	38	1	11	y
ARHGEF11	CCDS1162.1	1	156908210	156908305	37	0	0	y
ARHGEF11	CCDS1162.1	1	156909340	156909702	36	53	53	y
ARHGEF11	CCDS1162.1	1	156909999	156910217	35	1	11	y
ARHGEF11	CCDS1162.1	1	156911164	156911225	34	0	3	y
ARHGEF11	CCDS1162.1	1	156911656	156911781	33	0	1	y
ARHGEF11	CCDS1162.1	1	156912482	156912572	32	0	1	y
ARHGEF11	CCDS1162.1	1	156913727	156913894	31	0	5	y
ARHGEF11	CCDS1162.1	1	156914150	156914225	30	0	0	y
ARHGEF11	CCDS1162.1	1	156914811	156914989	29	0	3	y
ARHGEF11	CCDS1162.1	1	156915837	156915954	28	0	0	y
ARHGEF11	CCDS1162.1	1	156916454	156916579	27	0	2	y
ARHGEF11	CCDS1162.1	1	156916728	156916807	26	0	0	y
ARHGEF11	CCDS1162.1	1	156917096	156917242	25	0	10	y
ARHGEF11	CCDS1162.1	1	156917561	156917748	24	0	5	y
ARHGEF11	CCDS1162.1	1	156917973	156918020	23	0	0	y
ARHGEF11	CCDS1162.1	1	156918111	156918290	22	0	0	y
ARHGEF11	CCDS1162.1	1	156921365	156921491	21	2	7	y
ARHGEF11	CCDS1162.1	1	156924684	156924713	20	0	0	y
ARHGEF11	CCDS1162.1	1	156925495	156925591	19	0	0	y
ARHGEF11	CCDS1162.1	1	156926212	156926356	18	2	22	y
ARHGEF11	CCDS1162.1	1	156927584	156927607	17	0	0	y
ARHGEF11	CCDS1162.1	1	156928534	156928656	16	0	0	y
ARHGEF11	CCDS1162.1	1	156928838	156928934	15	0	0	y
ARHGEF11	CCDS1162.1	1	156930210	156930252	14	0	1	y
ARHGEF11	CCDS1162.1	1	156931469	156931567	13	1	15	y
ARHGEF11	CCDS1162.1	1	156932995	156933096	12	0	4	y
ARHGEF11	CCDS1162.1	1	156933312	156933386	11	0	0	y
ARHGEF11	CCDS1162.1	1	156937779	156937916	10	0	0	y
ARHGEF11	CCDS1162.1	1	156939074	156939150	9	0	2	y
ARHGEF11	CCDS1162.1	1	156939790	156939835	8	0	6	y
ARHGEF11	CCDS1162.1	1	156946775	156946846	7	0	0	y
ARHGEF11	CCDS1162.1	1	156947996	156948174	6	0	0	y
ARHGEF11	CCDS1162.1	1	156949021	156949078	5	0	0	y
ARHGEF11	CCDS1162.1	1	156950229	156950278	4	0	0	y
ARHGEF11	CCDS1162.1	1	156954131	156954229	3	0	3	y
ARHGEF11	CCDS1162.1	1	156955874	156955965	2	0	1	y
ARHGEF11	CCDS1162.1	1	157014091	157014122	1	2	25	y
ARHGEF11	CCDS1163.1	1	156941489	156941608	8	0	0	y
ARHGEF16	CCDS46.2	1	3379649	3380236	1	54	54	y
ARHGEF16	CCDS46.2	1	3382712	3382757	2	0	0	y
ARHGEF16	CCDS46.2	1	3383732	3383901	3	0	5	y
ARHGEF16	CCDS46.2	1	3385444	3385500	4	0	0	y
ARHGEF16	CCDS46.2	1	3385997	3386157	5	1	5	y
ARHGEF16	CCDS46.2	1	3389642	3389794	6	0	0	y
ARHGEF16	CCDS46.2	1	3389957	3390086	7	0	1	y
ARHGEF16	CCDS46.2	1	3391272	3391346	8	0	5	y
ARHGEF16	CCDS46.2	1	3392534	3392626	9	0	0	y
ARHGEF16	CCDS46.2	1	3394439	3394590	10	9	27	y
ARHGEF16	CCDS46.2	1	3394988	3395176	11	0	5	y
ARHGEF16	CCDS46.2	1	3396081	3396154	12	0	0	y
ARHGEF16	CCDS46.2	1	3396376	3396477	13	0	0	y
ARHGEF16	CCDS46.2	1	3397012	3397151	14	0	0	y
ARHGEF19	CCDS170.1	1	16525082	16525239	15	0	0	y
ARHGEF19	CCDS170.1	1	16525645	16525749	14	0	2	y
ARHGEF19	CCDS170.1	1	16528277	16528356	13	0	0	y
ARHGEF19	CCDS170.1	1	16528911	16529069	12	0	0	y
ARHGEF19	CCDS170.1	1	16531254	16531414	11	0	0	y
ARHGEF19	CCDS170.1	1	16531582	16531671	10	0	1	y
ARHGEF19	CCDS170.1	1	16531846	16531920	9	0	0	y
ARHGEF19	CCDS170.1	1	16532033	16532162	8	0	0	y
ARHGEF19	CCDS170.1	1	16532426	16532578	7	0	1	y
ARHGEF19	CCDS170.1	1	16532675	16532835	6	0	0	y
ARHGEF19	CCDS170.1	1	16533443	16533705	5	54	54	y
ARHGEF19	CCDS170.1	1	16534017	16534093	4	0	0	y
ARHGEF19	CCDS170.1	1	16534170	16534272	3	0	0	y
ARHGEF19	CCDS170.1	1	16534439	16534720	2	9	22	y
ARHGEF19	CCDS170.1	1	16535138	16535549	1	13	34	y
ARHGEF2	CCDS1125.1	1	155917733	155917806	21	0	2	y
ARHGEF2	CCDS1125.1	1	155920090	155920273	20	0	0	y
ARHGEF2	CCDS1125.1	1	155920620	155921063	19	45	54	y
ARHGEF2	CCDS1125.1	1	155921274	155921324	18	0	0	y
ARHGEF2	CCDS1125.1	1	155921532	155921567	17	0	0	y
ARHGEF2	CCDS1125.1	1	155921710	155921777	16	0	0	y
ARHGEF2	CCDS1125.1	1	155921907	155922026	15	0	0	y
ARHGEF2	CCDS1125.1	1	155922419	155922619	14	0	1	y
ARHGEF2	CCDS1125.1	1	155924693	155924760	13	0	2	y
ARHGEF2	CCDS1125.1	1	155927504	155927673	12	20	47	y
ARHGEF2	CCDS1125.1	1	155928111	155928187	11	0	0	y
ARHGEF2	CCDS1125.1	1	155931452	155931700	10	9	26	y
ARHGEF2	CCDS1125.1	1	155931896	155932013	9	2	9	y
ARHGEF2	CCDS1125.1	1	155932384	155932509	8	4	22	y
ARHGEF2	CCDS1125.1	1	155932724	155932974	7	3	13	y
ARHGEF2	CCDS1125.1	1	155934779	155934919	6	0	0	y
ARHGEF2	CCDS1125.1	1	155935094	155935203	5	0	0	y
ARHGEF2	CCDS1125.1	1	155935422	155935551	4	0	0	y
ARHGEF2	CCDS1125.1	1	155936207	155936270	3	0	1	y
ARHGEF2	CCDS1125.1	1	155936611	155936678	2	0	4	y
ARHGEF2	CCDS1125.1	1	155938947	155939073	1	0	0	y
ARHGEF2	CCDS53375.1	1	155938947	155939091	2	0	1	y
ARHGEF2	CCDS53375.1	1	155948156	155948218	1	0	1	y
ARHGEF2	CCDS53376.1	1	155934779	155934922	7	0	0	y
ARID1A	CCDS285.1	1	27022895	27024031	1	54	54	y
ARID1A	CCDS285.1	1	27056142	27056354	2	0	0	y
ARID1A	CCDS285.1	1	27057643	27058095	3	0	0	y
ARID1A	CCDS285.1	1	27059167	27059283	4	0	8	y
ARID1A	CCDS285.1	1	27087347	27087587	5	3	25	y
ARID1A	CCDS285.1	1	27087875	27087964	6	0	0	y
ARID1A	CCDS285.1	1	27088643	27088810	7	0	0	y
ARID1A	CCDS285.1	1	27089464	27089776	8	4	21	y
ARID1A	CCDS285.1	1	27092712	27092857	9	0	1	y
ARID1A	CCDS285.1	1	27092948	27093057	10	0	1	y
ARID1A	CCDS285.1	1	27094281	27094490	11	0	6	y
ARID1A	CCDS285.1	1	27097610	27097817	12	17	46	y
ARID1A	CCDS285.1	1	27098991	27099123	13	3	16	y
ARID1A	CCDS285.1	1	27099303	27099478	14	2	11	y
ARID1A	CCDS285.1	1	27099837	27099987	15	0	0	y
ARID1A	CCDS285.1	1	27100071	27100208	16	0	0	y
ARID1A	CCDS285.1	1	27100293	27100389	17	0	0	y
ARID1A	CCDS285.1	1	27100820	27101711	18	0	0	y
ARID1A	CCDS285.1	1	27102068	27102198	19	0	2	y
ARID1A	CCDS285.1	1	27105514	27107247	20	0	1	y
ARID1A	CCDS44091.1	1	27101471	27101711	18	0	0	y
ARID4B	CCDS31060.1	1	235331840	235331967	22	0	2	y
ARID4B	CCDS31060.1	1	235335933	235336079	21	9	41	y
ARID4B	CCDS31060.1	1	235338499	235338714	20	30	50	y
ARID4B	CCDS31060.1	1	235341115	235341228	19	0	2	y
ARID4B	CCDS31060.1	1	235344900	235346108	18	0	6	y
ARID4B	CCDS31060.1	1	235357328	235357526	17	2	23	y
ARID4B	CCDS31060.1	1	235359346	235359430	16	0	5	y
ARID4B	CCDS31060.1	1	235383108	235383283	15	10	36	y
ARID4B	CCDS31060.1	1	235383617	235383860	14	6	43	y
ARID4B	CCDS31060.1	1	235384880	235384977	13	3	27	y
ARID4B	CCDS31060.1	1	235386481	235386575	12	0	7	y
ARID4B	CCDS31060.1	1	235388018	235388090	11	0	5	y
ARID4B	CCDS31060.1	1	235392546	235392700	10	2	39	y
ARID4B	CCDS31060.1	1	235394428	235394504	9	0	5	y
ARID4B	CCDS31060.1	1	235397728	235397807	8	0	11	y
ARID4B	CCDS31060.1	1	235403628	235403766	7	0	2	y
ARID4B	CCDS31060.1	1	235409735	235409826	6	1	13	y
ARID4B	CCDS31060.1	1	235416045	235416124	5	1	10	y
ARID4B	CCDS31060.1	1	235418975	235419065	4	2	14	y
ARID4B	CCDS31060.1	1	235420475	235420540	3	0	0	y
ARID4B	CCDS31060.1	1	235423957	235424067	2	0	16	y
ARID4B	CCDS31060.1	1	235490229	235490234	1	0	0	y
ARID4B	CCDS31061.1	1	235377084	235377341	16	0	12	y
ARL8A	CCDS1421.1	1	202103595	202103644	7	2	10	y
ARL8A	CCDS1421.1	1	202104278	202104348	6	2	8	y
ARL8A	CCDS1421.1	1	202104587	202104654	5	0	0	y
ARL8A	CCDS1421.1	1	202104835	202104928	4	0	0	y
ARL8A	CCDS1421.1	1	202107093	202107166	3	0	0	y
ARL8A	CCDS1421.1	1	202107496	202107576	2	0	0	y
ARL8A	CCDS1421.1	1	202113578	202113700	1	50	54	y
ARNT	CCDS970.1	1	150784497	150784586	22	1	7	y
ARNT	CCDS970.1	1	150785648	150785814	21	0	4	y
ARNT	CCDS970.1	1	150786553	150786715	20	0	0	y
ARNT	CCDS970.1	1	150788735	150788882	19	0	1	y
ARNT	CCDS970.1	1	150789264	150789366	18	0	0	y
ARNT	CCDS970.1	1	150789558	150789678	17	0	0	y
ARNT	CCDS970.1	1	150789837	150789909	16	0	0	y
ARNT	CCDS970.1	1	150790396	150790506	15	0	2	y
ARNT	CCDS970.1	1	150795670	150795821	14	0	0	y
ARNT	CCDS970.1	1	150799019	150799093	13	2	17	y
ARNT	CCDS970.1	1	150801569	150801703	12	0	0	y
ARNT	CCDS970.1	1	150802380	150802456	11	0	2	y
ARNT	CCDS970.1	1	150804294	150804379	10	0	8	y
ARNT	CCDS970.1	1	150804810	150804875	9	0	0	y
ARNT	CCDS970.1	1	150807014	150807116	8	0	1	y
ARNT	CCDS970.1	1	150808756	150808969	7	1	14	y
ARNT	CCDS970.1	1	150811917	150812130	6	1	4	y
ARNT	CCDS970.1	1	150814900	150814944	5	0	0	y
ARNT	CCDS970.1	1	150818739	150818783	4	2	16	y
ARNT	CCDS970.1	1	150825238	150825282	3	0	8	y
ARNT	CCDS970.1	1	150830825	150830936	2	2	13	y
ARNT	CCDS970.1	1	150849019	150849043	1	24	35	y
ARPC5	CCDS1357.1	1	183596667	183596729	4	0	5	y
ARPC5	CCDS1357.1	1	183599596	183599772	3	0	4	y
ARPC5	CCDS1357.1	1	183602217	183602289	2	0	6	y
ARPC5	CCDS1357.1	1	183604652	183604794	1	0	14	y
ARTN	CCDS501.1	1	44401765	44401903	2	54	54	y
ARTN	CCDS501.1	1	44401974	44402437	3	54	54	y
ARTN	CCDS502.1	1	44401741	44401903	2	54	54	y
ARV1	CCDS1589.1	1	231114852	231115025	1	0	2	y
ARV1	CCDS1589.1	1	231124066	231124185	2	0	13	y
ARV1	CCDS1589.1	1	231125856	231126009	3	0	9	y
ARV1	CCDS1589.1	1	231131506	231131730	4	3	22	y
ARV1	CCDS1589.1	1	231132867	231133009	5	0	0	y
ASAP3	CCDS235.1	1	23756349	23756423	25	44	54	y
ASAP3	CCDS235.1	1	23757528	23757618	24	0	0	y
ASAP3	CCDS235.1	1	23758189	23758411	23	0	2	y
ASAP3	CCDS235.1	1	23759570	23759765	22	0	7	y
ASAP3	CCDS235.1	1	23759918	23760025	21	0	0	y
ASAP3	CCDS235.1	1	23760119	23760186	20	0	0	y
ASAP3	CCDS235.1	1	23760747	23760862	19	0	0	y
ASAP3	CCDS235.1	1	23761026	23761111	18	0	0	y
ASAP3	CCDS235.1	1	23762344	23762521	17	0	0	y
ASAP3	CCDS235.1	1	23763053	23763147	16	0	0	y
ASAP3	CCDS235.1	1	23763404	23763537	15	0	0	y
ASAP3	CCDS235.1	1	23763623	23763813	14	0	2	y
ASAP3	CCDS235.1	1	23763917	23763965	13	0	0	y
ASAP3	CCDS235.1	1	23765240	23765327	12	0	1	y
ASAP3	CCDS235.1	1	23765654	23765723	11	0	1	y
ASAP3	CCDS235.1	1	23767595	23767704	10	0	0	y
ASAP3	CCDS235.1	1	23767880	23767966	9	0	0	y
ASAP3	CCDS235.1	1	23768148	23768223	8	0	0	y
ASAP3	CCDS235.1	1	23768679	23768764	7	0	0	y
ASAP3	CCDS235.1	1	23768994	23769105	6	0	0	y
ASAP3	CCDS235.1	1	23777972	23778021	5	0	0	y
ASAP3	CCDS235.1	1	23779190	23779264	4	7	22	y
ASAP3	CCDS235.1	1	23782374	23782519	3	0	14	y
ASAP3	CCDS235.1	1	23782615	23782687	2	0	0	y
ASAP3	CCDS235.1	1	23810498	23810626	1	54	54	y
ASAP3	CCDS44087.1	1	23768994	23769128	5	0	0	y
ASB17	CCDS671.1	1	76384637	76384843	3	39	54	y
ASB17	CCDS671.1	1	76387765	76388044	2	5	33	y
ASB17	CCDS671.1	1	76397576	76397976	1	0	1	y
ASH1L	CCDS1113.2	1	155307451	155307542	27	3	11	y
ASH1L	CCDS1113.2	1	155307880	155308181	26	0	10	y
ASH1L	CCDS1113.2	1	155309119	155309159	25	0	0	y
ASH1L	CCDS1113.2	1	155311727	155311893	24	0	4	y
ASH1L	CCDS1113.2	1	155313105	155313277	23	0	0	y
ASH1L	CCDS1113.2	1	155313395	155313533	22	0	0	y
ASH1L	CCDS1113.2	1	155313974	155314064	21	0	0	y
ASH1L	CCDS1113.2	1	155317447	155317695	19	2	15	y
ASH1L	CCDS1113.2	1	155319118	155319250	18	0	0	y
ASH1L	CCDS1113.2	1	155319333	155319387	17	0	0	y
ASH1L	CCDS1113.2	1	155322497	155322649	16	50	54	y
ASH1L	CCDS1113.2	1	155324264	155324421	15	2	13	y
ASH1L	CCDS1113.2	1	155327107	155327201	14	0	0	y
ASH1L	CCDS1113.2	1	155327376	155327540	13	0	4	y
ASH1L	CCDS1113.2	1	155330092	155330200	12	0	3	y
ASH1L	CCDS1113.2	1	155340295	155340441	11	0	1	y
ASH1L	CCDS1113.2	1	155340568	155340774	10	0	2	y
ASH1L	CCDS1113.2	1	155348072	155348180	9	0	0	y
ASH1L	CCDS1113.2	1	155348294	155348339	8	0	0	y
ASH1L	CCDS1113.2	1	155349834	155349907	7	0	3	y
ASH1L	CCDS1113.2	1	155365250	155365344	6	0	2	y
ASH1L	CCDS1113.2	1	155385535	155385714	5	9	34	y
ASH1L	CCDS1113.2	1	155408118	155408859	4	0	7	y
ASH1L	CCDS1113.2	1	155429588	155429689	3	0	4	y
ASH1L	CCDS1113.2	1	155447677	155452240	2	4	41	y
ASH1L	CCDS1113.2	1	155490891	155491310	1	0	3	y
ASPM	CCDS1389.1	1	197053454	197053556	28	34	52	y
ASPM	CCDS1389.1	1	197055933	197056102	27	10	40	y
ASPM	CCDS1389.1	1	197057386	197057562	26	31	54	y
ASPM	CCDS1389.1	1	197059060	197059214	25	1	20	y
ASPM	CCDS1389.1	1	197059326	197059518	24	0	3	y
ASPM	CCDS1389.1	1	197059980	197060171	23	0	2	y
ASPM	CCDS1389.1	1	197061037	197061186	22	9	38	y
ASPM	CCDS1389.1	1	197062182	197062391	21	3	22	y
ASPM	CCDS1389.1	1	197063214	197063310	20	1	17	y
ASPM	CCDS1389.1	1	197065128	197065294	19	0	9	y
ASPM	CCDS1389.1	1	197069561	197074315	18	23	52	y
ASPM	CCDS1389.1	1	197086919	197087113	17	12	45	y
ASPM	CCDS1389.1	1	197091045	197091173	16	0	2	y
ASPM	CCDS1389.1	1	197091289	197091431	15	0	0	y
ASPM	CCDS1389.1	1	197091518	197091725	14	0	0	y
ASPM	CCDS1389.1	1	197093240	197093461	13	10	34	y
ASPM	CCDS1389.1	1	197094000	197094085	12	0	0	y
ASPM	CCDS1389.1	1	197094176	197094321	11	0	0	y
ASPM	CCDS1389.1	1	197097620	197097795	10	0	9	y
ASPM	CCDS1389.1	1	197098317	197098447	9	1	6	y
ASPM	CCDS1389.1	1	197099045	197099186	8	0	7	y
ASPM	CCDS1389.1	1	197101415	197101482	7	0	1	y
ASPM	CCDS1389.1	1	197102480	197102725	6	0	0	y
ASPM	CCDS1389.1	1	197104226	197104372	5	11	36	y
ASPM	CCDS1389.1	1	197108897	197109001	4	0	2	y
ASPM	CCDS1389.1	1	197111461	197112940	3	23	46	y
ASPM	CCDS1389.1	1	197113087	197113230	2	0	1	y
ASPM	CCDS1389.1	1	197115271	197115567	1	54	54	y
ASTN1	CCDS1319.1	1	176833420	176833657	23	0	2	y
ASTN1	CCDS1319.1	1	176837980	176838163	22	1	8	y
ASTN1	CCDS1319.1	1	176845673	176845773	21	0	0	y
ASTN1	CCDS1319.1	1	176851995	176852130	20	2	12	y
ASTN1	CCDS1319.1	1	176853475	176853626	19	1	3	y
ASTN1	CCDS1319.1	1	176857207	176857340	18	0	1	y
ASTN1	CCDS1319.1	1	176863698	176863966	17	0	0	y
ASTN1	CCDS1319.1	1	176903288	176903476	16	0	13	y
ASTN1	CCDS1319.1	1	176905402	176905506	15	0	0	y
ASTN1	CCDS1319.1	1	176913027	176913154	14	3	26	y
ASTN1	CCDS1319.1	1	176915062	176915256	13	0	3	y
ASTN1	CCDS1319.1	1	176918321	176918487	12	1	14	y
ASTN1	CCDS1319.1	1	176926814	176926964	11	0	13	y
ASTN1	CCDS1319.1	1	176927481	176927618	10	0	5	y
ASTN1	CCDS1319.1	1	176934299	176934373	9	0	1	y
ASTN1	CCDS1319.1	1	176983927	176984011	8	0	0	y
ASTN1	CCDS1319.1	1	176992540	176992707	7	0	1	y
ASTN1	CCDS1319.1	1	176993719	176993868	6	0	1	y
ASTN1	CCDS1319.1	1	176998770	176998877	5	0	5	y
ASTN1	CCDS1319.1	1	176999942	177000088	4	0	7	y
ASTN1	CCDS1319.1	1	177001592	177001985	3	0	1	y
ASTN1	CCDS1319.1	1	177030214	177030401	2	3	19	y
ASTN1	CCDS1319.1	1	177133530	177133812	1	47	54	y
ASTN1	CCDS44280.1	1	176837976	176838163	22	1	8	y
ATAD3A	CCDS31.1	1	1451392	1451468	2	0	0	y
ATAD3A	CCDS31.1	1	1452547	1452792	3	0	0	y
ATAD3A	CCDS31.1	1	1453096	1453155	4	0	0	y
ATAD3A	CCDS31.1	1	1454301	1454370	5	0	0	y
ATAD3A	CCDS31.1	1	1455521	1455686	6	0	5	y
ATAD3A	CCDS31.1	1	1455928	1455997	7	0	0	y
ATAD3A	CCDS31.1	1	1458124	1458279	8	0	1	y
ATAD3A	CCDS31.1	1	1458891	1458947	9	0	0	y
ATAD3A	CCDS31.1	1	1459219	1459344	10	0	0	y
ATAD3A	CCDS31.1	1	1459653	1459777	11	0	0	y
ATAD3A	CCDS31.1	1	1460620	1460671	12	0	0	y
ATAD3A	CCDS31.1	1	1461841	1461911	13	0	0	y
ATAD3A	CCDS31.1	1	1463075	1463242	14	0	6	y
ATAD3A	CCDS31.1	1	1464603	1464711	15	0	0	y
ATAD3A	CCDS31.1	1	1469306	1469452	16	0	0	y
ATAD3A	CCDS53259.1	1	1452691	1452792	3	0	0	y
ATAD3A	CCDS53260.1	1	1451424	1451468	1	0	0	y
ATAD3B	CCDS30.1	1	1412654	1412730	2	0	0	y
ATAD3B	CCDS30.1	1	1414024	1414125	3	0	0	y
ATAD3B	CCDS30.1	1	1414429	1414488	4	0	0	y
ATAD3B	CCDS30.1	1	1416247	1416316	5	0	1	y
ATAD3B	CCDS30.1	1	1417518	1417683	6	0	0	y
ATAD3B	CCDS30.1	1	1417925	1417994	7	0	0	y
ATAD3B	CCDS30.1	1	1420396	1420551	8	0	2	y
ATAD3B	CCDS30.1	1	1421162	1421218	9	0	0	y
ATAD3B	CCDS30.1	1	1421490	1421615	10	0	0	y
ATAD3B	CCDS30.1	1	1421924	1422048	11	0	0	y
ATAD3B	CCDS30.1	1	1423243	1423294	12	0	0	y
ATAD3B	CCDS30.1	1	1424584	1424654	13	0	0	y
ATAD3B	CCDS30.1	1	1425637	1425804	14	0	0	y
ATAD3B	CCDS30.1	1	1425943	1426051	15	0	0	y
ATAD3B	CCDS30.1	1	1430865	1431197	16	0	1	y
ATAD3C	CCDS44039.1	1	1386064	1386138	1	0	0	y
ATAD3C	CCDS44039.1	1	1387426	1387502	2	0	0	y
ATAD3C	CCDS44039.1	1	1387745	1387814	3	0	0	y
ATAD3C	CCDS44039.1	1	1389725	1389880	4	0	2	y
ATAD3C	CCDS44039.1	1	1390840	1390899	5	0	0	y
ATAD3C	CCDS44039.1	1	1391171	1391296	6	0	2	y
ATAD3C	CCDS44039.1	1	1391605	1391729	7	0	0	y
ATAD3C	CCDS44039.1	1	1392509	1392560	8	0	0	y
ATAD3C	CCDS44039.1	1	1394541	1394611	9	0	0	y
ATAD3C	CCDS44039.1	1	1396130	1396297	10	0	5	y
ATAD3C	CCDS44039.1	1	1397980	1398088	11	0	0	y
ATAD3C	CCDS44039.1	1	1403764	1403910	12	1	4	y
ATF3	CCDS1506.1	1	212788364	212788603	1	5	31	y
ATF3	CCDS1506.1	1	212791469	212791576	2	0	0	y
ATF3	CCDS1506.1	1	212792700	212792897	3	0	0	y
ATF3	CCDS41464.1	1	212792388	212792447	3	8	28	y
ATF3	CCDS55688.1	1	212788364	212788402	1	5	30	y
ATF3	CCDS55688.1	1	212788490	212788603	2	1	4	y
ATF6	CCDS1235.1	1	161736151	161736232	1	0	0	y
ATF6	CCDS1235.1	1	161748034	161748110	2	0	2	y
ATF6	CCDS1235.1	1	161751702	161751789	3	0	2	y
ATF6	CCDS1235.1	1	161753780	161753886	4	0	0	y
ATF6	CCDS1235.1	1	161761198	161761327	5	0	0	y
ATF6	CCDS1235.1	1	161761914	161762117	6	0	0	y
ATF6	CCDS1235.1	1	161771842	161772062	7	0	12	y
ATF6	CCDS1235.1	1	161789423	161789608	8	0	0	y
ATF6	CCDS1235.1	1	161790860	161790951	9	0	2	y
ATF6	CCDS1235.1	1	161816239	161816370	10	0	1	y
ATF6	CCDS1235.1	1	161821512	161821625	11	0	0	y
ATF6	CCDS1235.1	1	161823014	161823113	12	0	7	y
ATF6	CCDS1235.1	1	161829997	161830067	13	0	1	y
ATF6	CCDS1235.1	1	161832988	161833102	14	0	8	y
ATF6	CCDS1235.1	1	161882086	161882170	15	1	18	y
ATF6	CCDS1235.1	1	161928236	161928444	16	0	3	y
ATG4C	CCDS623.1	1	63269458	63269533	1	9	39	y
ATG4C	CCDS623.1	1	63270843	63270926	2	17	49	y
ATG4C	CCDS623.1	1	63282246	63282479	3	1	20	y
ATG4C	CCDS623.1	1	63284676	63285006	4	1	30	y
ATG4C	CCDS623.1	1	63286810	63286880	5	0	0	y
ATG4C	CCDS623.1	1	63294711	63294847	6	0	18	y
ATG4C	CCDS623.1	1	63299709	63299787	7	0	18	y
ATG4C	CCDS623.1	1	63300447	63300523	8	0	0	y
ATG4C	CCDS623.1	1	63307099	63307218	9	2	24	y
ATG4C	CCDS623.1	1	63329663	63329830	10	0	14	y
ATP13A2	CCDS175.1	1	17312716	17312853	29	2	5	y
ATP13A2	CCDS175.1	1	17312958	17313127	28	0	1	y
ATP13A2	CCDS175.1	1	17313300	17313451	27	0	0	y
ATP13A2	CCDS175.1	1	17313541	17313764	26	12	31	y
ATP13A2	CCDS175.1	1	17314633	17314729	25	0	0	y
ATP13A2	CCDS175.1	1	17314817	17314969	24	0	0	y
ATP13A2	CCDS175.1	1	17316186	17316265	23	0	0	y
ATP13A2	CCDS175.1	1	17316382	17316498	22	0	0	y
ATP13A2	CCDS175.1	1	17316622	17316782	21	1	14	y
ATP13A2	CCDS175.1	1	17318229	17318353	20	0	0	y
ATP13A2	CCDS175.1	1	17318504	17318624	19	0	0	y
ATP13A2	CCDS175.1	1	17318738	17318897	18	0	0	y
ATP13A2	CCDS175.1	1	17318981	17319076	17	0	0	y
ATP13A2	CCDS175.1	1	17320124	17320330	16	7	27	y
ATP13A2	CCDS175.1	1	17322471	17322659	15	0	0	y
ATP13A2	CCDS175.1	1	17322749	17322795	14	0	0	y
ATP13A2	CCDS175.1	1	17322881	17322991	13	0	0	y
ATP13A2	CCDS175.1	1	17323515	17323670	12	0	0	y
ATP13A2	CCDS175.1	1	17326506	17326637	11	1	11	y
ATP13A2	CCDS175.1	1	17326741	17326807	10	0	0	y
ATP13A2	CCDS175.1	1	17326895	17327029	9	0	0	y
ATP13A2	CCDS175.1	1	17328529	17328598	8	0	0	y
ATP13A2	CCDS175.1	1	17328791	17328868	7	0	0	y
ATP13A2	CCDS175.1	1	17330827	17330906	6	0	0	y
ATP13A2	CCDS175.1	1	17331187	17331316	5	0	1	y
ATP13A2	CCDS175.1	1	17331509	17331567	4	0	0	y
ATP13A2	CCDS175.1	1	17331869	17332051	3	16	48	y
ATP13A2	CCDS175.1	1	17332179	17332273	2	0	0	y
ATP13A2	CCDS44072.1	1	17312480	17312853	27	2	6	y
ATP13A2	CCDS44072.1	1	17331202	17331316	5	0	0	y
ATP1A1	CCDS53351.1	1	116916852	116916863	1	0	11	y
ATP1A1	CCDS53351.1	1	116926636	116926746	2	0	3	y
ATP1A1	CCDS53351.1	1	116927405	116927464	3	1	11	y
ATP1A1	CCDS53351.1	1	116929910	116930113	4	6	20	y
ATP1A1	CCDS53351.1	1	116930753	116930866	5	0	2	y
ATP1A1	CCDS53351.1	1	116931260	116931394	6	0	0	y
ATP1A1	CCDS53351.1	1	116931524	116931641	7	0	0	y
ATP1A1	CCDS53351.1	1	116932061	116932329	8	0	2	y
ATP1A1	CCDS53351.1	1	116932835	116933033	9	23	46	y
ATP1A1	CCDS53351.1	1	116933404	116933513	10	0	0	y
ATP1A1	CCDS53351.1	1	116935476	116935610	11	0	0	y
ATP1A1	CCDS53351.1	1	116936153	116936345	12	0	4	y
ATP1A1	CCDS53351.1	1	116937732	116937907	13	0	9	y
ATP1A1	CCDS53351.1	1	116939220	116939356	14	3	16	y
ATP1A1	CCDS53351.1	1	116940510	116940660	15	4	19	y
ATP1A1	CCDS53351.1	1	116941243	116941411	16	0	1	y
ATP1A1	CCDS53351.1	1	116941552	116941706	17	0	0	y
ATP1A1	CCDS53351.1	1	116942042	116942165	18	0	10	y
ATP1A1	CCDS53351.1	1	116943483	116943628	19	0	0	y
ATP1A1	CCDS53351.1	1	116943752	116943882	20	0	0	y
ATP1A1	CCDS53351.1	1	116944176	116944277	21	0	0	y
ATP1A1	CCDS53351.1	1	116946506	116946597	22	0	0	y
ATP1A1	CCDS53351.1	1	116947038	116947066	23	0	14	y
ATP1A1	CCDS53352.1	1	116926717	116926746	1	0	3	y
ATP1A2	CCDS1196.1	1	160085652	160085663	1	0	0	y
ATP1A2	CCDS1196.1	1	160090696	160090800	2	0	0	y
ATP1A2	CCDS1196.1	1	160090982	160091041	3	0	0	y
ATP1A2	CCDS1196.1	1	160093003	160093206	4	0	0	y
ATP1A2	CCDS1196.1	1	160093733	160093846	5	0	1	y
ATP1A2	CCDS1196.1	1	160094086	160094220	6	0	0	y
ATP1A2	CCDS1196.1	1	160094926	160095043	7	0	4	y
ATP1A2	CCDS1196.1	1	160097342	160097610	8	24	47	y
ATP1A2	CCDS1196.1	1	160098442	160098640	9	0	1	y
ATP1A2	CCDS1196.1	1	160098770	160098879	10	0	0	y
ATP1A2	CCDS1196.1	1	160099056	160099190	11	0	10	y
ATP1A2	CCDS1196.1	1	160099892	160100081	12	1	6	y
ATP1A2	CCDS1196.1	1	160100212	160100387	13	2	11	y
ATP1A2	CCDS1196.1	1	160104274	160104410	14	1	4	y
ATP1A2	CCDS1196.1	1	160104935	160105085	15	0	2	y
ATP1A2	CCDS1196.1	1	160105224	160105392	16	0	0	y
ATP1A2	CCDS1196.1	1	160105629	160105783	17	6	25	y
ATP1A2	CCDS1196.1	1	160106037	160106160	18	4	20	y
ATP1A2	CCDS1196.1	1	160106360	160106505	19	0	8	y
ATP1A2	CCDS1196.1	1	160106691	160106821	20	0	1	y
ATP1A2	CCDS1196.1	1	160109430	160109531	21	0	0	y
ATP1A2	CCDS1196.1	1	160109683	160109774	22	0	0	y
ATP1A2	CCDS1196.1	1	160111084	160111112	23	0	2	y
ATP1A4	CCDS1197.1	1	160121831	160121977	1	54	54	y
ATP1A4	CCDS1197.1	1	160122955	160123014	2	0	1	y
ATP1A4	CCDS1197.1	1	160124835	160125038	3	4	28	y
ATP1A4	CCDS1197.1	1	160125835	160125948	4	0	2	y
ATP1A4	CCDS1197.1	1	160128792	160128926	5	1	4	y
ATP1A4	CCDS1197.1	1	160129199	160129316	6	0	0	y
ATP1A4	CCDS1197.1	1	160133946	160134214	7	11	36	y
ATP1A4	CCDS1197.1	1	160136318	160136516	8	0	0	y
ATP1A4	CCDS1197.1	1	160136758	160136867	9	0	0	y
ATP1A4	CCDS1197.1	1	160137068	160137202	10	0	5	y
ATP1A4	CCDS1197.1	1	160141041	160141230	11	1	3	y
ATP1A4	CCDS1197.1	1	160141375	160141547	12	0	5	y
ATP1A4	CCDS1197.1	1	160143371	160143507	13	0	8	y
ATP1A4	CCDS1197.1	1	160144369	160144537	15	0	3	y
ATP1A4	CCDS1197.1	1	160145882	160146036	16	0	4	y
ATP1A4	CCDS1197.1	1	160146269	160146392	17	0	1	y
ATP1A4	CCDS1197.1	1	160147309	160147454	18	0	2	y
ATP1A4	CCDS1197.1	1	160151474	160151604	19	3	15	y
ATP1A4	CCDS1197.1	1	160151720	160151821	20	0	3	y
ATP1A4	CCDS1197.1	1	160156066	160156157	21	0	10	y
ATP1A4	CCDS1197.1	1	160156461	160156489	22	0	7	y
ATP1A4	CCDS44255.1	1	160147311	160147454	1	0	2	y
ATP1B1	CCDS1276.1	1	169076068	169076164	1	53	54	y
ATP1B1	CCDS1276.1	1	169080608	169080736	2	0	2	y
ATP1B1	CCDS1276.1	1	169094122	169094277	3	0	10	y
ATP1B1	CCDS1276.1	1	169096462	169096646	4	1	8	y
ATP1B1	CCDS1276.1	1	169099248	169099328	5	0	0	y
ATP1B1	CCDS1276.1	1	169100530	169100793	6	2	17	y
ATP2B4	CCDS1440.1	1	203652334	203652526	1	0	0	y
ATP2B4	CCDS1440.1	1	203667285	203667482	2	0	5	y
ATP2B4	CCDS1440.1	1	203668588	203668845	3	2	17	y
ATP2B4	CCDS1440.1	1	203669334	203669459	4	1	4	y
ATP2B4	CCDS1440.1	1	203669926	203670051	5	5	16	y
ATP2B4	CCDS1440.1	1	203671172	203671207	6	0	2	y
ATP2B4	CCDS1440.1	1	203672780	203672941	7	0	2	y
ATP2B4	CCDS1440.1	1	203676137	203676351	8	0	1	y
ATP2B4	CCDS1440.1	1	203676990	203677232	9	0	9	y
ATP2B4	CCDS1440.1	1	203678429	203678670	10	7	32	y
ATP2B4	CCDS1440.1	1	203680005	203680236	11	4	25	y
ATP2B4	CCDS1440.1	1	203681088	203681267	12	2	6	y
ATP2B4	CCDS1440.1	1	203682293	203682380	13	0	0	y
ATP2B4	CCDS1440.1	1	203683299	203683405	14	0	2	y
ATP2B4	CCDS1440.1	1	203689677	203689868	15	0	15	y
ATP2B4	CCDS1440.1	1	203690325	203690538	16	3	30	y
ATP2B4	CCDS1440.1	1	203691606	203691817	17	0	0	y
ATP2B4	CCDS1440.1	1	203693009	203693116	18	0	2	y
ATP2B4	CCDS1440.1	1	203696523	203696699	19	15	36	y
ATP2B4	CCDS1440.1	1	203708674	203708982	20	3	18	y
ATP2B4	CCDS30977.1	1	203702351	203702528	20	1	4	y
ATP2B4	CCDS30977.1	1	203708674	203708699	21	2	18	y
ATP5F1	CCDS836.1	1	111992164	111992203	1	0	0	y
ATP5F1	CCDS836.1	1	111992459	111992495	2	0	0	y
ATP5F1	CCDS836.1	1	111996833	111996978	3	0	2	y
ATP5F1	CCDS836.1	1	111998708	111998871	4	0	4	y
ATP5F1	CCDS836.1	1	111999252	111999377	5	0	4	y
ATP5F1	CCDS836.1	1	112002079	112002258	6	1	11	y
ATP5F1	CCDS836.1	1	112003539	112003616	7	0	0	y
ATP6V0B	CCDS41315.1	1	44441787	44441845	1	0	0	y
ATP6V0B	CCDS41315.1	1	44441974	44442051	2	0	0	y
ATP6V0B	CCDS41315.1	1	44442262	44442331	3	0	0	y
ATP6V0B	CCDS41315.1	1	44442445	44442496	4	0	0	y
ATP6V0B	CCDS41315.1	1	44442698	44442888	5	0	0	y
ATP6V0B	CCDS41315.1	1	44443653	44443679	6	0	2	y
ATP6V0B	CCDS505.1	1	44440713	44440779	1	52	54	y
ATP6V0B	CCDS505.1	1	44441472	44441520	2	0	9	y
ATP6V0B	CCDS505.1	1	44441762	44441845	3	0	0	y
ATP6V1G3	CCDS1395.1	1	198492521	198492694	3	0	36	y
ATP6V1G3	CCDS1395.1	1	198498211	198498311	2	20	50	y
ATP6V1G3	CCDS1395.1	1	198509699	198509780	1	0	5	y
ATP6V1G3	CCDS1396.1	1	198498260	198498311	3	20	50	y
ATP6V1G3	CCDS1396.1	1	198505809	198505854	2	0	4	y
ATP8B2	CCDS1066.1	1	154300276	154300337	1	0	0	y
ATP8B2	CCDS1066.1	1	154300581	154300648	2	0	2	y
ATP8B2	CCDS1066.1	1	154302872	154302930	3	0	0	y
ATP8B2	CCDS1066.1	1	154303291	154303404	4	0	0	y
ATP8B2	CCDS1066.1	1	154303524	154303622	5	0	0	y
ATP8B2	CCDS1066.1	1	154303920	154303981	6	0	0	y
ATP8B2	CCDS1066.1	1	154304082	154304154	7	0	0	y
ATP8B2	CCDS1066.1	1	154304430	154304500	8	0	2	y
ATP8B2	CCDS1066.1	1	154305094	154305173	9	0	0	y
ATP8B2	CCDS1066.1	1	154306583	154306741	10	1	9	y
ATP8B2	CCDS1066.1	1	154306979	154307067	11	0	4	y
ATP8B2	CCDS1066.1	1	154309824	154310020	12	4	20	y
ATP8B2	CCDS1066.1	1	154313330	154313538	13	0	7	y
ATP8B2	CCDS1066.1	1	154314956	154314999	14	0	8	y
ATP8B2	CCDS1066.1	1	154315272	154315437	15	0	1	y
ATP8B2	CCDS1066.1	1	154315589	154315777	16	0	2	y
ATP8B2	CCDS1066.1	1	154315929	154316044	17	0	0	y
ATP8B2	CCDS1066.1	1	154316369	154316533	18	0	0	y
ATP8B2	CCDS1066.1	1	154316619	154316730	19	0	0	y
ATP8B2	CCDS1066.1	1	154316871	154316976	20	0	1	y
ATP8B2	CCDS1066.1	1	154317117	154317261	21	0	1	y
ATP8B2	CCDS1066.1	1	154317447	154317630	22	0	1	y
ATP8B2	CCDS1066.1	1	154317798	154318021	23	0	0	y
ATP8B2	CCDS1066.1	1	154318276	154318359	24	0	0	y
ATP8B2	CCDS1066.1	1	154318707	154318952	25	3	18	y
ATP8B2	CCDS1066.1	1	154319096	154319234	26	0	4	y
ATP8B2	CCDS1066.1	1	154320884	154321014	27	0	0	y
ATP8B2	CCDS1066.1	1	154321316	154321594	28	0	7	y
ATP8B2	CCDS41405.1	1	154300618	154300648	1	0	2	y
ATP8B2	CCDS41405.1	1	154309824	154310150	11	4	20	y
ATPAF1	CCDS41327.1	1	47101448	47101642	7	0	0	y
ATPAF1	CCDS41327.1	1	47118253	47118300	6	0	0	y
ATPAF1	CCDS41327.1	1	47119489	47119539	5	0	3	y
ATPAF1	CCDS41327.1	1	47123799	47123861	4	0	3	y
ATPAF1	CCDS41327.1	1	47124359	47124409	3	0	0	y
ATPAF1	CCDS41327.1	1	47130928	47131036	2	3	18	y
ATPAF1	CCDS541.1	1	47108866	47108973	8	0	2	y
ATPAF1	CCDS541.1	1	47110833	47110928	7	0	2	y
ATPIF1	CCDS319.1	1	28562695	28562781	1	0	0	y
ATPIF1	CCDS319.1	1	28562872	28562963	2	0	0	y
ATPIF1	CCDS319.1	1	28564348	28564489	3	0	14	y
ATPIF1	CCDS320.1	1	28564272	28564308	3	6	40	y
ATPIF1	CCDS44096.1	1	28562872	28562967	2	0	0	y
ATXN7L2	CCDS30794.1	1	110026576	110026702	1	53	54	y
ATXN7L2	CCDS30794.1	1	110028679	110028744	2	0	0	y
ATXN7L2	CCDS30794.1	1	110029128	110029232	3	0	2	y
ATXN7L2	CCDS30794.1	1	110029629	110029839	4	7	23	y
ATXN7L2	CCDS30794.1	1	110030236	110030426	5	2	25	y
ATXN7L2	CCDS30794.1	1	110031005	110031087	6	0	1	y
ATXN7L2	CCDS30794.1	1	110031469	110031722	7	28	53	y
ATXN7L2	CCDS30794.1	1	110032552	110032750	8	38	52	y
ATXN7L2	CCDS30794.1	1	110032893	110033014	9	0	1	y
ATXN7L2	CCDS30794.1	1	110033544	110034339	10	5	21	y
AUNIP	CCDS266.1	1	26161484	26162337	3	11	39	y
AUNIP	CCDS266.1	1	26163904	26164045	2	2	24	y
AUNIP	CCDS266.1	1	26185771	26185848	1	4	25	y
AURKAIP1	CCDS25.1	1	1309181	1309282	3	0	12	y
AURKAIP1	CCDS25.1	1	1309380	1309825	2	17	37	y
AURKAIP1	CCDS25.1	1	1310085	1310136	1	0	0	y
AVPR1B	CCDS30994.1	1	206224441	206225380	1	53	54	y
AVPR1B	CCDS30994.1	1	206230808	206231142	2	1	11	y
AXDND1	CCDS30948.1	1	179335645	179335741	1	0	0	y
AXDND1	CCDS30948.1	1	179337935	179338107	2	8	35	y
AXDND1	CCDS30948.1	1	179339110	179339213	3	0	0	y
AXDND1	CCDS30948.1	1	179347772	179347892	4	1	1	y
AXDND1	CCDS30948.1	1	179348532	179348617	5	0	1	y
AXDND1	CCDS30948.1	1	179351835	179351891	6	0	7	y
AXDND1	CCDS30948.1	1	179352577	179352679	7	0	2	y
AXDND1	CCDS30948.1	1	179354373	179354494	8	0	4	y
AXDND1	CCDS30948.1	1	179363038	179363178	9	1	9	y
AXDND1	CCDS30948.1	1	179364233	179364337	10	2	22	y
AXDND1	CCDS30948.1	1	179380281	179380401	11	0	13	y
AXDND1	CCDS30948.1	1	179398653	179398754	12	0	3	y
AXDND1	CCDS30948.1	1	179399587	179399741	13	2	21	y
AXDND1	CCDS30948.1	1	179401402	179401477	14	0	2	y
AXDND1	CCDS30948.1	1	179414105	179414339	15	6	37	y
AXDND1	CCDS30948.1	1	179437578	179437776	16	9	36	y
AXDND1	CCDS30948.1	1	179452263	179452356	17	0	2	y
AXDND1	CCDS30948.1	1	179460673	179460872	18	0	6	y
AXDND1	CCDS30948.1	1	179461990	179462086	19	0	14	y
AXDND1	CCDS30948.1	1	179478431	179478538	20	0	8	y
AXDND1	CCDS30948.1	1	179494469	179494582	21	0	0	y
AXDND1	CCDS30948.1	1	179497462	179497566	22	1	6	y
AXDND1	CCDS30948.1	1	179502930	179503012	23	0	1	y
AXDND1	CCDS30948.1	1	179503865	179504097	24	13	45	y
B3GALNT2	CCDS1606.1	1	235613521	235613655	12	23	47	y
B3GALNT2	CCDS1606.1	1	235616402	235616458	11	0	0	y
B3GALNT2	CCDS1606.1	1	235617468	235617627	10	0	19	y
B3GALNT2	CCDS1606.1	1	235618871	235618996	9	0	4	y
B3GALNT2	CCDS1606.1	1	235621911	235622094	8	0	2	y
B3GALNT2	CCDS1606.1	1	235628953	235629031	7	0	0	y
B3GALNT2	CCDS1606.1	1	235634164	235634274	6	0	7	y
B3GALNT2	CCDS1606.1	1	235643370	235643465	5	0	0	y
B3GALNT2	CCDS1606.1	1	235647638	235647831	4	11	32	y
B3GALNT2	CCDS1606.1	1	235652473	235652573	3	2	7	y
B3GALNT2	CCDS1606.1	1	235657991	235658138	2	1	1	y
B3GALNT2	CCDS1606.1	1	235667441	235667552	1	54	54	y
B3GALT2	CCDS1383.1	1	193149424	193150692	1	0	5	y
B3GALT6	CCDS13.1	1	1167659	1168648	1	54	54	y
B4GALT2	CCDS506.1	1	44446833	44447145	1	14	22	y
B4GALT2	CCDS506.1	1	44447361	44447596	2	1	10	y
B4GALT2	CCDS506.1	1	44450537	44450727	3	1	16	y
B4GALT2	CCDS506.1	1	44450950	44451072	4	5	23	y
B4GALT2	CCDS506.1	1	44451189	44451293	5	3	9	y
B4GALT2	CCDS506.1	1	44455970	44456120	6	0	0	y
B4GALT2	CCDS55596.1	1	44446781	44447145	2	14	22	y
B4GALT3	CCDS1222.1	1	161141606	161141879	6	0	0	y
B4GALT3	CCDS1222.1	1	161142017	161142121	5	53	54	y
B4GALT3	CCDS1222.1	1	161143395	161143517	4	0	0	y
B4GALT3	CCDS1222.1	1	161143649	161143839	3	0	0	y
B4GALT3	CCDS1222.1	1	161144783	161145018	2	0	0	y
B4GALT3	CCDS1222.1	1	161145598	161145850	1	1	3	y
BAI2	CCDS346.2	1	32193021	32193206	31	0	4	y
BAI2	CCDS346.2	1	32193626	32193682	30	1	3	y
BAI2	CCDS346.2	1	32193783	32193881	29	0	0	y
BAI2	CCDS346.2	1	32194199	32194234	28	0	3	y
BAI2	CCDS346.2	1	32196401	32197020	27	21	45	y
BAI2	CCDS346.2	1	32197716	32197755	26	0	4	y
BAI2	CCDS346.2	1	32198118	32198213	25	0	0	y
BAI2	CCDS346.2	1	32198573	32198744	24	0	0	y
BAI2	CCDS346.2	1	32200784	32200882	23	35	51	y
BAI2	CCDS346.2	1	32201181	32201266	22	0	0	y
BAI2	CCDS346.2	1	32201428	32201494	21	0	0	y
BAI2	CCDS346.2	1	32201922	32201991	20	0	0	y
BAI2	CCDS346.2	1	32202174	32202324	19	0	0	y
BAI2	CCDS346.2	1	32203030	32203132	18	0	0	y
BAI2	CCDS346.2	1	32203253	32203356	17	0	0	y
BAI2	CCDS346.2	1	32203801	32203927	16	0	0	y
BAI2	CCDS346.2	1	32204188	32204231	15	0	0	y
BAI2	CCDS346.2	1	32204433	32204538	14	0	0	y
BAI2	CCDS346.2	1	32204909	32205236	13	5	25	y
BAI2	CCDS346.2	1	32205527	32205635	12	0	3	y
BAI2	CCDS346.2	1	32205711	32205779	11	0	2	y
BAI2	CCDS346.2	1	32205948	32206142	10	2	23	y
BAI2	CCDS346.2	1	32206974	32207080	9	0	0	y
BAI2	CCDS346.2	1	32207225	32207326	8	0	0	y
BAI2	CCDS346.2	1	32207401	32207568	7	0	0	y
BAI2	CCDS346.2	1	32207654	32207818	6	0	7	y
BAI2	CCDS346.2	1	32208439	32208603	5	53	54	y
BAI2	CCDS346.2	1	32209794	32209958	4	0	3	y
BAI2	CCDS346.2	1	32210249	32210332	3	0	0	y
BAI2	CCDS346.2	1	32221600	32222416	2	13	31	y
BAI2	CCDS346.2	1	32222802	32222822	1	0	0	y
BARHL2	CCDS730.1	1	91177869	91178181	3	50	54	y
BARHL2	CCDS730.1	1	91180088	91180313	2	2	14	y
BARHL2	CCDS730.1	1	91182128	91182752	1	51	54	y
BATF3	CCDS1508.1	1	212860133	212860321	3	3	19	y
BATF3	CCDS1508.1	1	212870303	212870407	2	0	3	y
BATF3	CCDS1508.1	1	212873015	212873104	1	54	54	y
BCAN	CCDS1149.1	1	156615847	156615937	1	0	0	y
BCAN	CCDS1149.1	1	156616593	156616967	2	54	54	y
BCAN	CCDS1149.1	1	156617300	156617474	3	11	43	y
BCAN	CCDS1149.1	1	156617775	156617902	4	0	5	y
BCAN	CCDS1149.1	1	156618360	156618653	5	16	33	y
BCAN	CCDS1149.1	1	156621248	156621481	6	0	2	y
BCAN	CCDS1149.1	1	156622040	156622684	7	52	54	y
BCAN	CCDS1149.1	1	156626074	156626181	8	0	0	y
BCAN	CCDS1149.1	1	156626730	156626888	9	0	0	y
BCAN	CCDS1149.1	1	156627467	156627549	10	0	0	y
BCAN	CCDS1149.1	1	156627919	156628063	11	1	7	y
BCAN	CCDS1149.1	1	156628335	156628525	12	0	0	y
BCAN	CCDS1149.1	1	156628819	156628926	13	0	6	y
BCAN	CCDS1150.1	1	156622040	156622758	7	52	54	y
BCAR3	CCDS745.1	1	94027798	94027976	11	54	54	y
BCAR3	CCDS745.1	1	94032836	94033048	10	1	5	y
BCAR3	CCDS745.1	1	94033297	94033408	9	0	6	y
BCAR3	CCDS745.1	1	94037227	94037398	8	0	4	y
BCAR3	CCDS745.1	1	94041571	94041686	7	0	2	y
BCAR3	CCDS745.1	1	94047858	94048510	6	0	2	y
BCAR3	CCDS745.1	1	94049575	94049678	5	1	9	y
BCAR3	CCDS745.1	1	94054534	94054976	4	8	29	y
BCAR3	CCDS745.1	1	94057822	94057950	3	0	3	y
BCAR3	CCDS745.1	1	94107860	94107899	2	0	2	y
BCAR3	CCDS745.1	1	94140170	94140486	1	4	22	y
BCAS2	CCDS874.1	1	115110751	115110877	7	1	17	y
BCAS2	CCDS874.1	1	115112613	115112693	6	0	1	y
BCAS2	CCDS874.1	1	115113321	115113371	5	0	4	y
BCAS2	CCDS874.1	1	115118211	115118372	4	7	43	y
BCAS2	CCDS874.1	1	115119309	115119379	3	0	0	y
BCAS2	CCDS874.1	1	115123920	115124012	2	0	0	y
BCAS2	CCDS874.1	1	115124120	115124212	1	0	0	y
BCL10	CCDS704.1	1	85733310	85733665	3	7	29	y
BCL10	CCDS704.1	1	85736301	85736589	2	0	13	y
BCL10	CCDS704.1	1	85741979	85742035	1	7	26	y
BCL2L15	CCDS30809.1	1	114423745	114423762	4	23	52	y
BCL2L15	CCDS30809.1	1	114424395	114424619	3	1	21	y
BCL2L15	CCDS30809.1	1	114429159	114429280	2	0	0	y
BCL2L15	CCDS30809.1	1	114429871	114429997	1	12	35	y
BCL9	CCDS30833.1	1	147083636	147083688	1	0	6	y
BCL9	CCDS30833.1	1	147084682	147084998	2	50	54	y
BCL9	CCDS30833.1	1	147086226	147086415	3	0	2	y
BCL9	CCDS30833.1	1	147087603	147087702	4	0	0	y
BCL9	CCDS30833.1	1	147090622	147092863	5	2	9	y
BCL9	CCDS30833.1	1	147094072	147094332	6	0	2	y
BCL9	CCDS30833.1	1	147095643	147096760	7	1	20	y
BEND5	CCDS552.2	1	49193558	49193715	6	1	13	y
BEND5	CCDS552.2	1	49201911	49202124	5	2	4	y
BEND5	CCDS552.2	1	49208295	49208443	4	4	19	y
BEND5	CCDS552.2	1	49224572	49224956	3	1	12	y
BEND5	CCDS552.2	1	49227009	49227142	2	21	50	y
BEND5	CCDS552.2	1	49242278	49242503	1	54	54	y
BEST4	CCDS514.1	1	45249882	45250155	9	54	54	y
BEST4	CCDS514.1	1	45250301	45250455	8	0	0	y
BEST4	CCDS514.1	1	45250577	45250657	7	0	0	y
BEST4	CCDS514.1	1	45250780	45250977	6	0	0	y
BEST4	CCDS514.1	1	45251271	45251348	5	0	0	y
BEST4	CCDS514.1	1	45251746	45251900	4	12	35	y
BEST4	CCDS514.1	1	45252135	45252368	3	44	48	y
BEST4	CCDS514.1	1	45253044	45253138	2	0	0	y
BEST4	CCDS514.1	1	45253226	45253377	1	0	0	y
BGLAP	CCDS1134.1	1	156212023	156212086	1	0	0	y
BGLAP	CCDS1134.1	1	156212344	156212382	2	0	0	y
BGLAP	CCDS1134.1	1	156212553	156212622	3	0	0	y
BGLAP	CCDS1134.1	1	156212824	156212953	4	0	1	y
BLZF1	CCDS1278.1	1	169338761	169338788	1	1	12	y
BLZF1	CCDS1278.1	1	169345778	169346217	2	1	8	y
BLZF1	CCDS1278.1	1	169347568	169347767	3	8	29	y
BLZF1	CCDS1278.1	1	169349719	169349847	4	0	2	y
BLZF1	CCDS1278.1	1	169351300	169351519	5	12	38	y
BLZF1	CCDS1278.1	1	169356235	169356420	6	13	46	y
BMP8A	CCDS437.1	1	39957664	39957997	1	54	54	y
BMP8A	CCDS437.1	1	39976846	39977035	2	0	0	y
BMP8A	CCDS437.1	1	39977428	39977576	3	0	0	y
BMP8A	CCDS437.1	1	39987048	39987242	4	10	14	y
BMP8A	CCDS437.1	1	39988679	39988789	6	0	0	y
BMP8A	CCDS437.1	1	39991321	39991470	7	0	0	y
BMP8B	CCDS444.1	1	40226091	40226240	7	0	0	y
BMP8B	CCDS444.1	1	40228764	40228874	6	0	0	y
BMP8B	CCDS444.1	1	40230295	40230489	4	0	0	y
BMP8B	CCDS444.1	1	40240521	40240710	2	0	0	y
BMP8B	CCDS444.1	1	40253824	40254157	1	54	54	y
BNIPL	CCDS53362.1	1	151011316	151011502	1	0	2	y
BNIPL	CCDS53362.1	1	151015432	151015614	2	0	0	y
BNIPL	CCDS53362.1	1	151015808	151015910	3	0	0	y
BNIPL	CCDS53362.1	1	151016072	151016203	4	0	0	y
BNIPL	CCDS53362.1	1	151018273	151018359	5	0	4	y
BNIPL	CCDS53362.1	1	151018543	151018641	6	4	12	y
BNIPL	CCDS53362.1	1	151019127	151019163	7	0	14	y
BNIPL	CCDS978.2	1	151009202	151009242	1	0	4	y
BNIPL	CCDS978.2	1	151010043	151010138	2	44	53	y
BNIPL	CCDS978.2	1	151010980	151011044	3	0	0	y
BNIPL	CCDS978.2	1	151011272	151011502	4	0	5	y
BOLA1	CCDS939.1	1	149871613	149872026	1	13	39	y
BPNT1	CCDS41469.1	1	220232186	220232334	8	0	5	y
BPNT1	CCDS41469.1	1	220233028	220233133	7	0	2	y
BPNT1	CCDS41469.1	1	220236099	220236296	6	0	1	y
BPNT1	CCDS41469.1	1	220240644	220240735	5	0	7	y
BPNT1	CCDS41469.1	1	220242726	220242774	4	0	0	y
BPNT1	CCDS41469.1	1	220246192	220246299	3	0	2	y
BPNT1	CCDS41469.1	1	220247309	220247413	2	0	4	y
BPNT1	CCDS41469.1	1	220253069	220253188	1	0	0	y
BRDT	CCDS55615.1	1	92428312	92428503	1	31	49	y
BRDT	CCDS55615.1	1	92433703	92433817	2	0	4	y
BRDT	CCDS55615.1	1	92441823	92441995	3	8	30	y
BRDT	CCDS55615.1	1	92442600	92442950	4	54	54	y
BRDT	CCDS55615.1	1	92443725	92443853	5	2	17	y
BRDT	CCDS55615.1	1	92445126	92445314	6	6	27	y
BRDT	CCDS55615.1	1	92446200	92446372	7	0	5	y
BRDT	CCDS55615.1	1	92446446	92446735	8	0	1	y
BRDT	CCDS55615.1	1	92446825	92446938	9	0	2	y
BRDT	CCDS55615.1	1	92456741	92456802	11	1	9	y
BRDT	CCDS55615.1	1	92457821	92457871	12	0	0	y
BRDT	CCDS55615.1	1	92459640	92459811	13	0	6	y
BRDT	CCDS55615.1	1	92467606	92467706	14	0	6	y
BRDT	CCDS55615.1	1	92469971	92470176	15	0	1	y
BRDT	CCDS55615.1	1	92470676	92470856	16	0	1	y
BRDT	CCDS55615.1	1	92479763	92479831	17	0	0	y
BRDT	CCDS55616.1	1	92430211	92430321	1	9	36	y
BRDT	CCDS735.1	1	92430184	92430321	2	9	36	y
BROX	CCDS1534.1	1	222889042	222889142	1	0	1	y
BROX	CCDS1534.1	1	222892267	222892373	2	5	29	y
BROX	CCDS1534.1	1	222892605	222892701	3	0	6	y
BROX	CCDS1534.1	1	222895761	222895856	4	0	5	y
BROX	CCDS1534.1	1	222897434	222897506	5	0	5	y
BROX	CCDS1534.1	1	222898792	222898897	6	0	0	y
BROX	CCDS1534.1	1	222900510	222900599	7	1	21	y
BROX	CCDS1534.1	1	222902085	222902170	8	0	1	y
BROX	CCDS1534.1	1	222902962	222903043	9	0	1	y
BROX	CCDS1534.1	1	222903369	222903519	10	0	8	y
BROX	CCDS1534.1	1	222904699	222904858	11	3	24	y
BROX	CCDS1534.1	1	222905970	222906056	12	0	10	y
BSDC1	CCDS363.2	1	32832223	32832255	11	0	7	y
BSDC1	CCDS363.2	1	32834048	32834151	10	1	7	y
BSDC1	CCDS363.2	1	32841863	32842342	9	1	11	y
BSDC1	CCDS363.2	1	32843571	32843649	8	0	0	y
BSDC1	CCDS363.2	1	32843816	32843884	7	0	0	y
BSDC1	CCDS363.2	1	32844325	32844440	6	0	0	y
BSDC1	CCDS363.2	1	32846815	32846869	5	0	2	y
BSDC1	CCDS363.2	1	32849431	32849598	4	5	13	y
BSDC1	CCDS363.2	1	32852380	32852496	3	0	0	y
BSDC1	CCDS363.2	1	32859681	32859741	2	0	0	y
BSDC1	CCDS363.2	1	32860005	32860015	1	0	0	y
BSDC1	CCDS44103.1	1	32849431	32849649	4	7	25	y
BSND	CCDS602.1	1	55464860	55465036	1	0	0	y
BSND	CCDS602.1	1	55470695	55470789	2	0	0	y
BSND	CCDS602.1	1	55472670	55472945	3	1	9	y
BSND	CCDS602.1	1	55473887	55474301	4	0	4	y
BTBD8	CCDS737.1	1	92546129	92546277	1	0	1	y
BTBD8	CCDS737.1	1	92554255	92554452	2	0	11	y
BTBD8	CCDS737.1	1	92568030	92568226	3	6	36	y
BTBD8	CCDS737.1	1	92573441	92573558	4	4	29	y
BTBD8	CCDS737.1	1	92595244	92595333	5	0	2	y
BTBD8	CCDS737.1	1	92604907	92604987	6	0	8	y
BTBD8	CCDS737.1	1	92606672	92606768	7	1	22	y
BTBD8	CCDS737.1	1	92612737	92612825	8	1	16	y
BTBD8	CCDS737.1	1	92613241	92613358	9	0	1	y
BTF3L4	CCDS30713.1	1	52525520	52525573	1	0	0	y
BTF3L4	CCDS30713.1	1	52530497	52530610	2	0	3	y
BTF3L4	CCDS30713.1	1	52549012	52549213	3	0	0	y
BTF3L4	CCDS30713.1	1	52551784	52551843	4	0	0	y
BTF3L4	CCDS30713.1	1	52552384	52552430	5	9	43	y
BTF3L4	CCDS44146.1	1	52549018	52549213	1	0	0	y
BTG2	CCDS1437.1	1	203274735	203274876	1	8	18	y
BTG2	CCDS1437.1	1	203276232	203276566	2	0	9	y
C1QA	CCDS226.1	1	22964110	22964272	1	1	5	y
C1QA	CCDS226.1	1	22965326	22965900	2	2	19	y
C1QB	CCDS228.1	1	22985950	22986136	1	0	0	y
C1QB	CCDS228.1	1	22987305	22987879	2	6	29	y
C1QC	CCDS227.1	1	22970517	22970697	1	0	7	y
C1QC	CCDS227.1	1	22973720	22974276	2	0	11	y
C1orf100	CCDS31079.1	1	244528003	244528058	1	0	0	y
C1orf100	CCDS31079.1	1	244538674	244538769	2	0	2	y
C1orf100	CCDS31079.1	1	244541769	244541941	3	1	25	y
C1orf100	CCDS31079.1	1	244552253	244552371	4	3	18	y
C1orf101	CCDS1625.1	1	244624732	244624796	1	48	54	y
C1orf101	CCDS1625.1	1	244627210	244627258	2	0	0	y
C1orf101	CCDS1625.1	1	244640843	244640916	3	0	16	y
C1orf101	CCDS1625.1	1	244641208	244641277	4	0	2	y
C1orf101	CCDS1625.1	1	244643019	244643086	5	0	0	y
C1orf101	CCDS1625.1	1	244653749	244653773	6	0	0	y
C1orf101	CCDS1625.1	1	244662304	244662381	7	0	0	y
C1orf101	CCDS1625.1	1	244681894	244682000	8	1	25	y
C1orf101	CCDS1625.1	1	244715624	244716116	9	23	51	y
C1orf101	CCDS1625.1	1	244723970	244724447	10	1	21	y
C1orf101	CCDS1625.1	1	244735632	244736074	11	29	50	y
C1orf101	CCDS1625.1	1	244745098	244745156	12	1	6	y
C1orf101	CCDS1625.1	1	244747166	244747241	13	0	0	y
C1orf101	CCDS1625.1	1	244751784	244751836	14	0	6	y
C1orf101	CCDS1625.1	1	244754983	244755033	15	0	5	y
C1orf101	CCDS1625.1	1	244756697	244756730	16	0	0	y
C1orf101	CCDS1625.1	1	244756801	244756880	17	0	0	y
C1orf101	CCDS1625.1	1	244768997	244769096	18	0	4	y
C1orf101	CCDS1625.1	1	244773542	244773628	19	0	2	y
C1orf101	CCDS1625.1	1	244798791	244798799	20	0	0	y
C1orf101	CCDS44340.1	1	244780831	244780988	20	4	23	y
C1orf101	CCDS44340.1	1	244798791	244798844	21	0	0	y
C1orf101	CCDS44340.1	1	244803230	244803383	22	0	0	y
C1orf101	CCDS55693.1	1	244681918	244682000	1	1	25	y
C1orf105	CCDS1301.1	1	172390026	172390046	1	0	3	y
C1orf105	CCDS1301.1	1	172414213	172414298	2	0	5	y
C1orf105	CCDS1301.1	1	172417581	172417671	3	0	1	y
C1orf105	CCDS1301.1	1	172425555	172425629	4	2	7	y
C1orf105	CCDS1301.1	1	172431318	172431385	5	0	0	y
C1orf105	CCDS1301.1	1	172434439	172434503	6	0	1	y
C1orf105	CCDS1301.1	1	172437589	172437734	7	0	0	y
C1orf106	CCDS44292.1	1	200867529	200867583	1	0	0	y
C1orf106	CCDS44292.1	1	200868601	200868725	2	0	0	y
C1orf106	CCDS44292.1	1	200869232	200869348	3	0	0	y
C1orf106	CCDS44292.1	1	200870065	200870287	4	13	25	y
C1orf106	CCDS44292.1	1	200876962	200877015	5	0	0	y
C1orf106	CCDS44292.1	1	200877858	200878068	6	54	54	y
C1orf106	CCDS44292.1	1	200878352	200878525	7	5	29	y
C1orf106	CCDS44292.1	1	200880581	200881265	8	38	44	y
C1orf106	CCDS44292.1	1	200882665	200882757	9	0	6	y
C1orf109	CCDS423.1	1	38148795	38148832	4	2	10	y
C1orf109	CCDS423.1	1	38148991	38149109	3	0	1	y
C1orf109	CCDS423.1	1	38151945	38152124	2	0	6	y
C1orf109	CCDS423.1	1	38155278	38155552	1	11	28	y
C1orf110	CCDS44269.1	1	162824555	162825149	3	0	9	y
C1orf110	CCDS44269.1	1	162825422	162825548	2	0	1	y
C1orf110	CCDS44269.1	1	162829250	162829436	1	0	2	y
C1orf111	CCDS1238.1	1	162343838	162344406	3	1	7	y
C1orf111	CCDS1238.1	1	162345080	162345193	2	2	5	y
C1orf111	CCDS1238.1	1	162346478	162346580	1	0	2	y
C1orf112	CCDS1285.1	1	169770047	169770112	1	0	1	y
C1orf112	CCDS1285.1	1	169771762	169771866	2	0	3	y
C1orf112	CCDS1285.1	1	169772310	169772450	3	1	25	y
C1orf112	CCDS1285.1	1	169773216	169773381	4	0	1	y
C1orf112	CCDS1285.1	1	169775145	169775229	5	0	6	y
C1orf112	CCDS1285.1	1	169776932	169777070	6	0	12	y
C1orf112	CCDS1285.1	1	169790820	169790900	7	0	0	y
C1orf112	CCDS1285.1	1	169792549	169792613	8	0	0	y
C1orf112	CCDS1285.1	1	169796192	169796340	9	0	0	y
C1orf112	CCDS1285.1	1	169796852	169796981	10	0	0	y
C1orf112	CCDS1285.1	1	169798404	169798590	11	0	11	y
C1orf112	CCDS1285.1	1	169799400	169799482	12	0	1	y
C1orf112	CCDS1285.1	1	169799837	169799888	13	0	0	y
C1orf112	CCDS1285.1	1	169801558	169801647	14	1	25	y
C1orf112	CCDS1285.1	1	169806068	169806253	15	11	32	y
C1orf112	CCDS1285.1	1	169811558	169811680	16	11	35	y
C1orf112	CCDS1285.1	1	169812815	169812910	17	0	0	y
C1orf112	CCDS1285.1	1	169816831	169816944	18	0	0	y
C1orf112	CCDS1285.1	1	169818641	169818745	19	0	0	y
C1orf112	CCDS1285.1	1	169819406	169819486	20	0	0	y
C1orf112	CCDS1285.1	1	169820958	169821077	21	0	0	y
C1orf114	CCDS1279.1	1	169364285	169364444	5	10	44	y
C1orf114	CCDS1279.1	1	169366475	169366626	4	5	28	y
C1orf114	CCDS1279.1	1	169388251	169388397	3	0	6	y
C1orf114	CCDS1279.1	1	169390601	169391551	2	4	26	y
C1orf114	CCDS1279.1	1	169394049	169394165	1	0	1	y
C1orf115	CCDS1524.1	1	220863745	220864053	1	54	54	y
C1orf115	CCDS1524.1	1	220869954	220870073	2	0	0	y
C1orf116	CCDS1475.1	1	207195303	207196825	3	0	4	y
C1orf116	CCDS1475.1	1	207198232	207198409	2	7	34	y
C1orf116	CCDS1475.1	1	207200839	207200943	1	0	0	y
C1orf116	CCDS44306.1	1	207195303	207196370	1	0	4	y
C1orf122	CCDS427.2	1	38274203	38274404	2	54	54	y
C1orf122	CCDS427.2	1	38274650	38274745	3	5	15	y
C1orf122	CCDS44112.1	1	38274357	38274404	1	52	54	y
C1orf123	CCDS576.1	1	53680331	53680408	8	0	5	y
C1orf123	CCDS576.1	1	53681663	53681728	7	0	0	y
C1orf123	CCDS576.1	1	53682454	53682531	6	0	0	y
C1orf123	CCDS576.1	1	53683844	53683875	5	0	0	y
C1orf123	CCDS576.1	1	53684086	53684167	4	0	4	y
C1orf123	CCDS576.1	1	53684539	53684595	3	0	0	y
C1orf123	CCDS576.1	1	53685933	53686016	2	0	2	y
C1orf123	CCDS576.1	1	53686242	53686247	1	24	33	y
C1orf127	CCDS53267.1	1	11007720	11008901	12	0	1	y
C1orf127	CCDS53267.1	1	11009681	11009871	11	0	14	y
C1orf127	CCDS53267.1	1	11014076	11014199	10	1	7	y
C1orf127	CCDS53267.1	1	11015047	11015243	9	0	0	y
C1orf127	CCDS53267.1	1	11017673	11017810	7	1	4	y
C1orf127	CCDS53267.1	1	11018771	11018809	6	0	0	y
C1orf127	CCDS53267.1	1	11024185	11024328	5	0	3	y
C1orf129	CCDS41436.1	1	170914698	170914722	1	0	0	y
C1orf129	CCDS41436.1	1	170916668	170916714	2	0	0	y
C1orf129	CCDS41436.1	1	170927602	170927681	3	0	4	y
C1orf129	CCDS41436.1	1	170928603	170928738	4	1	12	y
C1orf129	CCDS41436.1	1	170931031	170931117	5	4	18	y
C1orf129	CCDS41436.1	1	170934292	170934396	6	0	3	y
C1orf129	CCDS41436.1	1	170940889	170941024	7	0	0	y
C1orf129	CCDS41436.1	1	170952563	170952675	8	0	8	y
C1orf129	CCDS41436.1	1	170955702	170955851	9	0	1	y
C1orf129	CCDS41436.1	1	170958996	170959144	10	1	18	y
C1orf129	CCDS41436.1	1	170961305	170961470	11	1	11	y
C1orf129	CCDS41436.1	1	170964530	170964672	12	0	5	y
C1orf129	CCDS41436.1	1	170965648	170965785	13	15	40	y
C1orf129	CCDS41436.1	1	170967295	170967541	14	0	2	y
C1orf129	CCDS53429.1	1	170967295	170967415	14	0	2	y
C1orf129	CCDS53429.1	1	170983258	170983395	15	1	14	y
C1orf129	CCDS53429.1	1	170985304	170985477	16	3	26	y
C1orf129	CCDS53429.1	1	170993536	170993688	17	0	2	y
C1orf129	CCDS53429.1	1	170993790	170993906	18	0	0	y
C1orf129	CCDS53429.1	1	170994459	170994561	19	0	4	y
C1orf129	CCDS53429.1	1	171031273	171031335	20	0	0	y
C1orf129	CCDS53429.1	1	171033240	171033481	21	10	40	y
C1orf131	CCDS1591.2	1	231360025	231360160	7	0	0	y
C1orf131	CCDS1591.2	1	231361217	231361269	6	0	0	y
C1orf131	CCDS1591.2	1	231362485	231362571	5	0	0	y
C1orf131	CCDS1591.2	1	231362719	231362814	4	0	0	y
C1orf131	CCDS1591.2	1	231364896	231364955	3	0	17	y
C1orf131	CCDS1591.2	1	231374603	231374934	2	16	45	y
C1orf131	CCDS1591.2	1	231376770	231376887	1	0	2	y
C1orf141	CCDS30745.1	1	67558688	67559287	6	14	46	y
C1orf141	CCDS30745.1	1	67560918	67561104	5	2	10	y
C1orf141	CCDS30745.1	1	67561935	67562004	4	0	2	y
C1orf141	CCDS30745.1	1	67581035	67581147	3	5	31	y
C1orf141	CCDS30745.1	1	67591435	67591592	2	1	23	y
C1orf141	CCDS30745.1	1	67592849	67592923	1	0	19	y
C1orf146	CCDS30772.1	1	92696978	92697043	1	13	42	y
C1orf146	CCDS30772.1	1	92707769	92707862	2	0	1	y
C1orf146	CCDS30772.1	1	92709774	92709942	3	1	29	y
C1orf146	CCDS30772.1	1	92710336	92710414	4	0	0	y
C1orf146	CCDS30772.1	1	92711097	92711231	5	0	14	y
C1orf158	CCDS147.1	1	12806379	12806489	1	0	5	y
C1orf158	CCDS147.1	1	12815650	12815763	2	0	3	y
C1orf158	CCDS147.1	1	12819243	12819420	3	0	7	y
C1orf158	CCDS147.1	1	12820703	12820884	4	0	0	y
C1orf159	CCDS7.2	1	1018273	1018367	8	0	2	y
C1orf159	CCDS7.2	1	1019733	1019763	7	0	0	y
C1orf159	CCDS7.2	1	1019861	1019886	6	0	0	y
C1orf159	CCDS7.2	1	1021258	1021392	5	2	16	y
C1orf159	CCDS7.2	1	1022519	1022584	4	0	0	y
C1orf159	CCDS7.2	1	1022882	1022977	3	0	0	y
C1orf159	CCDS7.2	1	1025733	1025808	2	0	1	y
C1orf159	CCDS7.2	1	1026852	1026923	1	0	0	y
C1orf162	CCDS837.1	1	112018651	112018687	1	0	0	y
C1orf162	CCDS837.1	1	112019420	112019489	2	0	0	y
C1orf162	CCDS837.1	1	112019956	112020050	3	1	24	y
C1orf162	CCDS837.1	1	112020273	112020397	4	0	0	y
C1orf162	CCDS837.1	1	112020605	112020745	5	0	0	y
C1orf168	CCDS30729.1	1	57185344	57185365	20	0	0	y
C1orf168	CCDS30729.1	1	57185695	57185728	19	0	1	y
C1orf168	CCDS30729.1	1	57185846	57186002	18	0	8	y
C1orf168	CCDS30729.1	1	57189261	57189354	17	1	14	y
C1orf168	CCDS30729.1	1	57192170	57192256	16	0	0	y
C1orf168	CCDS30729.1	1	57202760	57202820	15	0	0	y
C1orf168	CCDS30729.1	1	57204298	57204326	14	0	1	y
C1orf168	CCDS30729.1	1	57206370	57206468	13	1	4	y
C1orf168	CCDS30729.1	1	57207834	57207894	12	0	5	y
C1orf168	CCDS30729.1	1	57209699	57209739	11	0	0	y
C1orf168	CCDS30729.1	1	57209825	57209939	10	0	0	y
C1orf168	CCDS30729.1	1	57216717	57216876	9	5	16	y
C1orf168	CCDS30729.1	1	57219512	57219608	8	0	3	y
C1orf168	CCDS30729.1	1	57221569	57221600	7	0	23	y
C1orf168	CCDS30729.1	1	57224389	57224423	6	0	1	y
C1orf168	CCDS30729.1	1	57233502	57233611	5	4	26	y
C1orf168	CCDS30729.1	1	57252848	57252881	4	0	0	y
C1orf168	CCDS30729.1	1	57254646	57254807	3	0	0	y
C1orf168	CCDS30729.1	1	57257729	57258476	2	4	29	y
C1orf168	CCDS30729.1	1	57284955	57284963	1	0	0	y
C1orf172	CCDS293.1	1	27276560	27276642	3	1	11	y
C1orf172	CCDS293.1	1	27277173	27277247	2	0	0	y
C1orf172	CCDS293.1	1	27277833	27278871	1	7	26	y
C1orf173	CCDS30755.1	1	75036801	75039175	14	27	53	y
C1orf173	CCDS30755.1	1	75042579	75042620	13	0	2	y
C1orf173	CCDS30755.1	1	75055315	75055764	12	0	9	y
C1orf173	CCDS30755.1	1	75065379	75065615	11	1	10	y
C1orf173	CCDS30755.1	1	75072285	75072586	10	4	30	y
C1orf173	CCDS30755.1	1	75078307	75078493	9	0	0	y
C1orf173	CCDS30755.1	1	75086418	75086598	8	15	45	y
C1orf173	CCDS30755.1	1	75097397	75097612	7	0	0	y
C1orf173	CCDS30755.1	1	75101964	75102122	6	0	6	y
C1orf173	CCDS30755.1	1	75107015	75107143	5	0	0	y
C1orf173	CCDS30755.1	1	75108711	75108782	4	0	3	y
C1orf173	CCDS30755.1	1	75112351	75112476	3	4	29	y
C1orf173	CCDS30755.1	1	75114906	75114999	2	0	0	y
C1orf173	CCDS30755.1	1	75139181	75139203	1	54	54	y
C1orf174	CCDS53.1	1	3806524	3806637	4	53	54	y
C1orf174	CCDS53.1	1	3807133	3807621	3	4	23	y
C1orf174	CCDS53.1	1	3809447	3809560	2	0	0	y
C1orf174	CCDS53.1	1	3816736	3816750	1	53	54	y
C1orf177	CCDS44153.1	1	55271790	55271893	1	38	49	y
C1orf177	CCDS44153.1	1	55272669	55272756	2	0	0	y
C1orf177	CCDS44153.1	1	55273199	55273363	3	0	1	y
C1orf177	CCDS44153.1	1	55273562	55273684	4	0	0	y
C1orf177	CCDS44153.1	1	55277467	55277604	5	0	5	y
C1orf177	CCDS44153.1	1	55277719	55277862	6	0	3	y
C1orf177	CCDS44153.1	1	55279487	55279648	7	1	25	y
C1orf177	CCDS44153.1	1	55280587	55280712	8	0	3	y
C1orf177	CCDS44153.1	1	55282662	55282795	9	2	5	y
C1orf177	CCDS44153.1	1	55307474	55307546	10	0	0	y
C1orf185	CCDS44142.1	1	51578136	51578241	2	0	9	y
C1orf185	CCDS44142.1	1	51584338	51584473	3	0	4	y
C1orf185	CCDS44142.1	1	51611396	51611432	4	0	5	y
[truncated: 180,951 more rows]

## Sheet: Low_coverage_by_genes
##Supplemental Table S2: Genes with low coverage exons in all 54 probands
#Gene	Number_of_exons_with_coverage_below_10x	All_exons	Percentage_of_exons_with_low_coverage	Genomic_coordinates_of_low_coverage_exons	Within_target_region	Within_target_region_summary
PHLDA1	1	1	1	12:76424316-76425521	y	within_target
PHLDA2	1	1	1	11:2950136-2950594	y	within_target
CHST2	1	1	1	3:142839659-142841251	y	within_target
ZNF703	2	2	1	8:37553498-37553740;8:37554663-37556192	y;y	within_target
RBMXL2	1	1	1	11:7110352-7111530	y	within_target
SIX3	2	2	1	2:45169244-45170049;2:45171707-45171899	y;y	within_target
GJA3	1	1	1	13:20716120-20717427	y	within_target
TMEM200C	1	1	1	18:5890197-5892062	y	within_target
S1PR4	1	1	1	19:3178791-3179945	y	within_target
FOXL1	1	1	1	16:86612330-86613367	y	within_target
SOWAHA	1	1	1	5:132149314-132150963	y	within_target
SOWAHC	1	1	1	2:110372067-110373644	y	within_target
CLEC14A	1	1	1	14:38723755-38725227	y	within_target
SRSF2	2	2	1	17:74732243-74732546;17:74732881-74733242	y;y	within_target
OR8U1	1	1	1	11:56143100-56144029	y	within_target
LRRC26	2	2	1	9:140063306-140063637;9:140063723-140064395	y;y	within_target
FEM1A	1	1	1	19:4791867-4793876	y	within_target
GJC2	1	1	1	1:228345460-228346779	y	within_target
GJC1	1	1	1	17:42881995-42883185	y	within_target
OLIG1	1	1	1	21:34442553-34443368	y	within_target
ZNF837	1	1	1	19:58879104-58880699	y	within_target
ATOH7	1	1	1	10:69990976-69991434	y	within_target
PRKCDBP	2	2	1	11:6340393-6340794;11:6341323-6341706	y;y	within_target
B3GNT6	1	1	1	11:76750596-76751753	y	within_target
ADRA2A	1	1	1	10:112837755-112839152	y	within_target
LRRC4B	2	2	1	19:51020828-51022672;19:51051799-51052095	y;y	within_target
GPR6	1	1	1	6:110300316-110301404	y	within_target
ABHD16B	1	1	1	20:62492894-62494303	y	within_target
ZNF579	1	1	1	19:56089317-56091005	y	within_target
VGF	1	1	1	7:100806277-100808124	y	within_target
GPRIN1	1	1	1	5:176023809-176026835	y	within_target
KLF14	1	1	1	7:130417889-130418860	y	within_target
ZBTB7A	2	2	1	19:4047750-4048242;19:4053969-4055230	y;y	within_target
TRNP1	1	1	1	1:27320278-27320961	y	within_target
H2AFX	1	1	1	11:118965673-118966104	y	within_target
PAQR9	1	1	1	3:142681045-142682178	y	within_target
RGS9BP	1	1	1	19:33167170-33167877	y	within_target
GPR62	1	1	1	3:51989669-51990775	y	within_target
BHLHE22	1	1	1	8:65493348-65494493	y	within_target
TMEM121	1	1	1	14:105995172-105996131	y	within_target
ADAT3	1	1	1	19:1912095-1913150	y	within_target
TUSC1	1	1	1	9:25677681-25678319	y	within_target
GP9	1	1	1	3:128780583-128781116	y	within_target
TMEM229A	1	1	1	7:123671915-123673057	y	within_target
C16orf3	1	1	1	16:90095397-90095750	y	within_target
SOX18	2	2	1	20:62679519-62680315;20:62680512-62680869	y;y	within_target
FOXL2	1	1	1	3:138664434-138665564	y	within_target
ACTL10	1	1	1	20:32255304-32256041	y	within_target
ARIH2OS	1	1	1	3:48955710-48956582	y	within_target
KCNA5	1	1	1	12:5153314-5155155	y	within_target
KCNA3	1	1	1	1:111215704-111217431	y	within_target
FOXD2	1	1	1	1:47903808-47905295	y	within_target
FOXD3	1	1	1	1:63788730-63790166	y	within_target
KRTAP17-1	1	1	1	17:39471585-39471902	y	within_target
MRGPRG	1	1	1	11:3239174-3240043	y	within_target
CCDC166	2	2	1	8:144788864-144789739;8:144789836-144790279	y;y	within_target
FAM110D	1	1	1	1:26487783-26488598	y	within_target
NKX2-4	2	2	1	20:21376549-21377171;20:21377596-21378037	y;y	within_target
NEUROG2	1	1	1	4:113435813-113436631	y	within_target
NEUROG1	1	1	1	5:134870667-134871380	y	within_target
CITED2	1	1	1	6:139694269-139695081	y	within_target
CITED4	1	1	1	1:41327245-41327799	y	within_target
INSM1	1	1	1	20:20348912-20350444	y	within_target
POU4F1	2	2	1	13:79175550-79176686;13:79177339-79177461	y;y	within_target
NPBWR1	1	1	1	8:53852468-53853454	y	within_target
GPR150	1	1	1	5:94955980-94957284	y	within_target
CLDN5	1	1	1	22:19511122-19512033	y	within_target
PDX1	2	2	1	13:28494276-28494681;13:28498393-28498838	y;y	within_target
ONECUT3	2	2	1	19:1753662-1754853;19:1775152-1775444	y;y	within_target
PTGDR2	1	1	1	11:60620008-60621195	y	within_target
SOWAHB	1	1	1	4:77816621-77819002	y	within_target
TCTEX1D4	1	1	1	1:45271675-45272340	y	within_target
ERVFRD-1	1	1	1	6:11103927-11105543	y	within_target
CRH	1	1	1	8:67089122-67089712	y	within_target
FOXC1	1	1	1	6:1610681-1612342	y	within_target
SPRN	1	1	1	10:135236730-135237185	y	within_target
FAM43B	1	1	1	1:20879467-20880456	y	within_target
FAM43A	1	1	1	3:194407556-194408827	y	within_target
KCTD12	1	1	1	13:77459306-77460283	y	within_target
OXCT2	1	1	1	1:40235374-40236927	y	within_target
ZNF672	1	1	1	1:249141474-249142832	y	within_target
LOR	1	1	1	1:153233426-153234364	y	within_target
TSPYL5	1	1	1	8:98288819-98290072	y	within_target
KCNG2	2	2	1	18:77623668-77624291;18:77659040-77659816	y;y	within_target
ZBTB12	1	1	1	6:31867703-31869082	y	within_target
ASCL1	1	1	1	12:103352023-103352733	y	within_target
MBLAC1	1	1	1	7:99725019-99725819	y	within_target
FAM200A	1	1	1	7:99144309-99146030	y	within_target
FAM200B	1	1	1	4:15688601-15690574	y	within_target
FZD1	1	1	1	7:90894196-90896139	y	within_target
FZD2	1	1	1	17:42635057-42636754	y	within_target
FZD8	1	1	1	10:35928273-35930357	y	within_target
FOXB2	1	1	1	9:79634571-79635869	y	within_target
CTU1	2	2	1	19:51601858-51602396;19:51607319-51607826	y;y	within_target
B3GALT6	1	1	1	1:1167659-1168648	y	within_target
BHLHA15	1	1	1	7:97841622-97842191	y	within_target
GSG2	1	1	1	17:3627230-3629626	y	within_target
NDNL2	1	1	1	15:29560995-29561909	y	within_target
LRRC10B	1	1	1	11:61276471-61277349	y	within_target
MESDC1	1	1	1	15:81294613-81295701	y	within_target
EXOSC6	1	1	1	16:70284985-70285803	y	within_target
TMEM200B	1	1	1	1:29447417-29448340	y	within_target
LPAR6	1	1	1	13:48985525-48986559	y	within_target
TOR4A	1	1	1	9:140173142-140174413	y	within_target
CCDC96	1	1	1	4:7042998-7044665	y	within_target
ZNF580	1	1	1	19:56153875-56154393	y	within_target
RPRML	1	1	1	17:45056011-45056373	y	within_target
POU3F3	1	1	1	2:105471969-105473471	y	within_target
POU3F2	1	1	1	6:99282750-99284081	y	within_target
POU3F1	1	1	1	1:38511060-38512415	y	within_target
CENPB	1	1	1	20:3765331-3767130	y	within_target
NHLRC1	1	1	1	6:18121650-18122837	y	within_target
EID2	1	1	1	19:40030009-40030719	y	within_target
C9orf66	1	1	1	9:214509-215396	y	within_target
BHLHA9	1	1	1	17:1173858-1174565	y	within_target
NEUROD6	1	1	1	7:31377869-31378882	y	within_target
PNMA2	1	1	1	8:26365177-26366271	y	within_target
C12orf61	1	1	1	12:62996723-62997118	y	within_target
FUT4	1	1	1	11:94277300-94278892	y	within_target
MOAP1	1	1	1	14:93649532-93650587	y	within_target
C17orf96	1	1	1	17:36829609-36830748	y	within_target
FKRP	1	1	1	19:47258708-47260195	y	within_target
MGAT3	1	1	1	22:39883353-39884954	y	within_target
IRF2BP1	1	1	1	19:46387278-46389032	y	within_target
IRF2BPL	1	1	1	14:77491745-77494135	y	within_target
JUN	1	1	1	1:59247747-59248742	y	within_target
CCDC85B	1	1	1	11:65658255-65658863	y	within_target
PURB	1	1	1	7:44924009-44924947	y	within_target
PURA	1	1	1	5:139493767-139494735	y	within_target
GPR25	1	1	1	1:200842166-200843251	y	within_target
RNF222	1	1	1	17:8296117-8296779	y	within_target
MAS1L	1	1	1	6:29454543-29455679	y	within_target
HRCT1	1	1	1	9:35906285-35906632	y	within_target
CHST14	1	1	1	15:40763413-40764543	y	within_target
CRCT1	1	1	1	1:152487860-152488159	y	within_target
C1QTNF4	1	1	1	11:47611373-47612362	y	within_target
SSTR4	1	1	1	20:23016121-23017287	y	within_target
C15orf56	2	2	1	15:40544486-40544740;15:40544859-40545089	y;y	within_target
MESP1	2	2	1	15:90293375-90293458;15:90293740-90294462	y;y	within_target
LENG9	1	1	1	19:54973270-54974775	y	within_target
C20orf201	2	2	1	20:62714738-62715058;20:62715171-62715572	y;y	within_target
CTXN1	1	1	1	19:7990175-7990423	y	within_target
B3GNT9	1	1	1	16:67183180-67184388	y	within_target
ADRA2C	1	1	1	4:3768334-3769722	y	within_target
ZBED3	1	1	1	5:76372999-76373703	y	within_target
DMRTA2	2	2	1	1:50884337-50885406;1:50886650-50887208	y;y	within_target
UTS2R	1	1	1	17:80332201-80333370	y	within_target
SAMD5	2	2	1	6:147830065-147830523;6:147885530-147885592	y;y	within_target
TIGD1	1	1	1	2:233412817-233414592	y	within_target
ANKRD9	1	1	1	14:102973273-102974226	y	within_target
AHDC1	1	1	1	1:27873815-27878626	y	within_target
FTMT	1	1	1	5:121187659-121188387	y	within_target
TRAPPC5	1	1	1	19:7747140-7747706	y	within_target
CEBPB	1	1	1	20:48807571-48808608	y	within_target
OLIG2	1	1	1	21:34399171-34400142	y	within_target
CEMP1	1	1	1	16:2580331-2581074	y	within_target
KCNJ9	2	2	1	1:160053821-160054670;1:160057276-160057607	y;y	within_target
TMEM158	1	1	1	3:45266617-45267519	y	within_target
FOXC2	1	1	1	16:86600942-86602447	y	within_target
GPR27	1	1	1	3:71803201-71804328	y	within_target
SOCS1	1	1	1	16:11348700-11349335	y	within_target
KBTBD13	1	1	1	15:65369154-65370530	y	within_target
KBTBD11	1	1	1	8:1949359-1951230	y	within_target
TMEM30B	1	1	1	14:61746810-61747865	y	within_target
PRR15	1	1	1	7:29605946-29606335	y	within_target
ADRA1D	2	2	1	20:4202170-4202777;20:4228494-4229604	y;y	within_target
PPP1R3G	1	1	1	6:5085720-5086796	y	within_target
PPP1R3D	1	1	1	20:58514087-58514986	y	within_target
THBD	1	1	1	20:23028414-23030141	y	within_target
CENPBD1	1	1	1	16:90037767-90038330	y	within_target
PFN3	1	1	1	5:176827164-176827577	y	within_target
FGFBP3	1	1	1	10:93667950-93668726	y	within_target
PROB1	1	1	1	5:138727723-138730770	y	within_target
GPR135	1	1	1	14:59930460-59931944	y	within_target
GPR88	1	1	1	1:101004523-101005677	y	within_target
GDF7	2	2	1	2:20867000-20867390;2:20870224-20871185	y;y	within_target
C9orf172	1	1	1	9:139738867-139741797	y	within_target
TMEM119	1	1	1	12:108985308-108986159	y	within_target
PRR23C	1	1	1	3:138762674-138763462	y	within_target
KCNK15	2	2	1	20:43374552-43374834;20:43378770-43379479	y;y	within_target
TWIST1	1	1	1	7:19156336-19156944	y	within_target
TWIST2	1	1	1	2:239756857-239757339	y	within_target
LRRN4CL	1	1	1	11:62455264-62455980	y	within_target
PRR18	1	1	1	6:166720743-166721630	y	within_target
FOXE3	1	1	1	1:47881988-47882947	y	within_target
IER5L	1	1	1	9:131939117-131940331	y	within_target
C2CD4A	1	1	1	15:62359813-62360922	y	within_target
C2CD4B	1	1	1	15:62456089-62457183	y	within_target
C2CD4C	1	1	1	19:407096-408361	y	within_target
C2CD4D	1	1	1	1:151810404-151811465	y	within_target
NDN	1	1	1	15:23931399-23932364	y	within_target
SOD3	1	1	1	4:24801144-24801866	y	within_target
PNMA1	1	1	1	14:74179281-74180342	y	within_target
RBM12	1	1	1	20:34240446-34243244	y	within_target
FOXG1	1	1	1	14:29236486-29237955	y	within_target
BHLHE23	1	1	1	20:61637401-61638078	y	within_target
SOX11	1	1	1	2:5832854-5834179	y	within_target
SOX12	1	1	1	20:306569-307516	y	within_target
SOX17	2	2	1	8:55370699-55371005;8:55371618-55372555	y;y	within_target
LTB4R	1	1	1	14:24784858-24785916	y	within_target
TMEM151A	2	2	1	11:66059485-66059559;11:66061793-66063124	y;y	within_target
IER5	1	1	1	1:181058039-181059022	y	within_target
IER2	1	1	1	19:13264001-13264672	y	within_target
ZNF469	2	2	1	16:88493879-88497057;16:88497142-88505740	y;y	within_target
SFT2D3	1	1	1	2:128459103-128459750	y	within_target
ASCL2	1	1	1	11:2290981-2291562	y	within_target
ASCL4	1	1	1	12:108168993-108169514	y	within_target
C1orf229	1	1	1	1:247274813-247275526	y	within_target
CD248	1	1	1	11:66082225-66084498	y	within_target
TPBG	1	1	1	6:83074679-83075941	y	within_target
INSM2	1	1	1	14:36003459-36005159	y	within_target
NEUROD2	1	1	1	17:37761704-37762852	y	within_target
RBM15B	1	1	1	3:51428831-51431503	y	within_target
NANOS1	1	1	1	10:120789314-120790192	y	within_target
TACSTD2	1	1	1	1:59041857-59042828	y	within_target
ZBTB42	1	1	1	14:105267535-105268803	y	within_target
C5orf54	1	1	1	5:159820713-159822497	y	within_target
BASP1	1	1	1	5:17275326-17276009	y	within_target
GAS1	1	1	1	9:89560657-89561694	y	within_target
JRKL	1	1	1	11:96123814-96125388	y	within_target
FAM123C	1	1	1	2:131519646-131522231	y	within_target
FRAT1	1	1	1	10:99079211-99080050	y	within_target
FRAT2	1	1	1	10:99093628-99094329	y	within_target
FOXE1	1	1	1	9:100616197-100617318	y	within_target
PKDREJ	1	1	1	22:46652458-46659219	y	within_target
ISLR2	1	1	1	15:74425096-74427333	y	within_target
SEPHS2	1	1	1	16:30455702-30457048	y	within_target
KCNK12	2	2	1	2:47748046-47748947;2:47797080-47797470	y;y	within_target
ADRB1	1	1	1	10:115803892-115805325	y	within_target
ZNF358	1	1	1	19:7584129-7585835	y	within_target
CEBPD	1	1	1	8:48649873-48650682	y	within_target
MAFA	1	1	1	8:144511515-144512576	y	within_target
FJX1	1	1	1	11:35640185-35641498	y	within_target
HOXB2	2	2	1	17:46620430-46621109;17:46621883-46622273	y;y	within_target
LINGO3	1	1	1	19:2289997-2291775	y	within_target
RIMBP3	1	1	1	22:20456382-20461301	y	within_target
UTF1	2	2	1	10:135043793-135044342;10:135044471-135044946	y;y	within_target
KLHDC7B	1	1	1	22:50986596-50988380	y	within_target
ZNF628	1	1	1	19:55992573-55995740	y	within_target
HDGFL1	1	1	1	6:22569805-22570560	y	within_target
FZD7	1	1	1	2:202899371-202901095	y	within_target
FZD9	1	1	1	7:72848338-72850113	y	within_target
TIGD5	1	1	1	8:144680074-144682002	y	within_target
H1FX	1	1	1	3:129034104-129034745	y	within_target
SOX21	1	1	1	13:95363473-95364303	y	within_target
CLDN23	1	1	1	8:8559909-8560787	y	within_target
JUND	1	1	1	19:18391251-18392294	y	within_target
MRPL41	1	1	1	9:140446534-140446947	y	within_target
MYPOP	2	2	1	19:46393881-46394581;19:46404533-46405031	y;y	within_target
NPB	2	2	1	17:79860154-79860402;17:79860496-79860624	y;y	within_target
BLOC1S4	1	1	1	4:6717937-6718590	y	within_target
BLOC1S3	1	1	1	19:45682555-45683163	y	within_target
OTUD1	1	1	1	10:23728387-23729832	y	within_target
PTGER1	2	2	1	19:14583372-14583638;19:14584191-14585132	y;y	within_target
SKIDA1	1	1	1	10:21804025-21806751	y	within_target
C17orf82	1	1	1	17:59489337-59490092	y	within_target
EID2B	1	1	1	19:40022957-40023442	y	within_target
RPP25	1	1	1	15:75248325-75248924	y	within_target
FOXQ1	1	1	1	6:1312940-1314151	y	within_target
UCN	1	1	1	2:27530389-27530763	y	within_target
CDK5R2	1	1	1	2:219824543-219825646	y	within_target
ITPRIPL2	1	1	1	16:19125784-19127391	y	within_target
ZCCHC3	1	1	1	20:278228-279442	y	within_target
CDC42EP5	1	1	1	19:54976285-54976731	y	within_target
CCDC71L	1	1	1	7:106300635-106301342	y	within_target
LTB4R2	1	1	1	14:24779871-24780947	y	within_target
HPS6	1	1	1	10:103825232-103827559	y	within_target
PRR24	1	1	1	19:47778177-47778605	y	within_target
NHLH2	1	1	1	1:116380586-116380993	y	within_target
SOX1	1	1	1	13:112721973-112723148	y	within_target
SOX4	1	1	1	6:21594766-21596190	y	within_target
CEBPA	1	1	1	19:33792244-33793320	y	within_target
FAM181B	1	1	1	11:82443491-82444771	y	within_target
FAM110A	1	1	1	20:825448-826335	y	within_target
GP5	1	1	1	3:194117329-194119011	y	within_target
SDHAF1	1	1	1	19:36486177-36486524	y	within_target
S1PR5	1	1	1	19:10624491-10625687	y	within_target
HRK	1	1	1	12:117318837-117319112	y	within_target
MAFB	1	1	1	20:39316519-39317490	y	within_target
FLRT1	1	1	1	11:63883740-63885764	y	within_target
ZNF281	1	1	1	1:200376146-200378833	y	within_target
PPAPDC2	1	1	1	9:4662376-4663263	y	within_target
HES6	4	5	0.8	2:239148128-239148209;2:239148302-239148388;2:239148466-239148546;2:239148128-239148203	y;y;y;y	within_target
MYCL1	4	5	0.8	1:40366611-40367106;1:40366486-40367115;1:40367480-40367560;1:40366611-40367115	y;y;y;y	within_target
PWWP2B	3	4	0.75	10:134210731-134210855;10:134218130-134219490;10:134218130-134219777	y;y;y	within_target
KCNC3	3	4	0.75	19:50823503-50823606;19:50826232-50827339;19:50831470-50832339	y;y;y	within_target
MEX3D	3	4	0.75	19:1555562-1556922;19:1567463-1568057;19:1555576-1556922	y;y;y	within_target
SYNGR3	3	4	0.75	16:2040104-2040202;16:2041975-2042212;16:2042637-2042779	y;y;y	within_target
MPST	3	4	0.75	22:37420257-37420851;22:37415878-37415913;22:37420233-37420851	y;y;y	within_target
PHOX2A	2	3	0.666667	11:71950793-71951242;11:71954832-71955048	y;y	within_target
AVP	2	3	0.666667	20:3063276-3063448;20:3063623-3063824	y;y	within_target
CDKN1C	2	3	0.666667	11:2905900-2906686;11:2905900-2906719	y;y	within_target
BCL2	2	3	0.666667	18:60985315-60985899;18:60985282-60985899	y;y	within_target
FAM100B	2	3	0.666667	17:74261587-74261706;17:74266275-74266586	y;y	within_target
FAM100A	2	3	0.666667	16:4659634-4659984;16:4664679-4664798	y;y	within_target
GSC2	2	3	0.666667	22:19137176-19137429;22:19137538-19137796	y;y	within_target
MAF	2	3	0.666667	16:79632682-79633799;16:79632678-79633799	y;y	within_target
KCNG3	2	3	0.666667	2:42719977-42720641;2:42720010-42720641	y;y	within_target
REPIN1	2	3	0.666667	7:150068331-150070034;7:150068317-150070034	y;y	within_target
SP8	2	3	0.666667	7:20823909-20825414;7:20823909-20825381	y;y	within_target
HSPB6	2	3	0.666667	19:36246423-36246584;19:36247712-36247909	y;y	within_target
IRF2BP2	2	3	0.666667	1:234744193-234745240;1:234744241-234745240	y;y	within_target
TAL1	2	3	0.666667	1:47685392-47685846;1:47691115-47691560	y;y	within_target
RAX	2	3	0.666667	18:56936236-56936733;18:56940150-56940438	y;y	within_target
TLX2	2	3	0.666667	2:74741934-74742333;2:74743100-74743316	y;y	within_target
STK35	2	3	0.666667	20:2082528-2082821;20:2083414-2084011	y;y	within_target
UNCX	2	3	0.666667	7:1272654-1272927;7:1275468-1276613	y;y	within_target
LYL1	2	3	0.666667	19:13210133-13210548;19:13211651-13211985	y;y	within_target
RASL10A	2	3	0.666667	22:29709290-29709557;22:29711017-29711235	y;y	within_target
ZNF444	2	3	0.666667	19:56658281-56658577;19:56670993-56671570	y;y	within_target
FAM123A	2	3	0.666667	13:25743742-25745757;13:25744977-25745757	y;y	within_target
SDF2L1	2	3	0.666667	22:21996626-21996812;22:21997151-21997347	y;y	within_target
MAFF	2	3	0.666667	22:38610427-38610885;22:38610478-38610885	y;y	within_target
EMX1	2	3	0.666667	2:73144982-73145501;2:73151438-73151622	y;y	within_target
CHST13	2	3	0.666667	3:126243176-126243272;3:126260576-126261421	y;y	within_target
NAT8L	2	3	0.666667	4:2061239-2061614;4:2065487-2065854	y;y	within_target
EVX1	2	3	0.666667	7:27282650-27283076;7:27285505-27286044	y;y	within_target
EVX2	2	3	0.666667	2:176944835-176945566;2:176946906-176947177	y;y	within_target
SALL3	2	3	0.666667	18:76740275-76740356;18:76752074-76755462	y;y	within_target
ZIC2	2	3	0.666667	13:100634319-100635393;13:100637577-100637936	y;y	within_target
TP53INP2	2	3	0.666667	20:33297040-33297328;20:33297862-33298111	y;y	within_target
FGF22	2	3	0.666667	19:639926-640139;19:643410-643604	y;y	within_target
HIC1	2	3	0.666667	17:1959965-1962129;17:1959985-1962129	y;y	within_target
PRR25	2	3	0.666667	16:857472-857646;16:863296-863861	y;y	within_target
SOX8	2	3	0.666667	16:1031923-1032344;16:1034701-1035386	y;y	within_target
CRIP2	5	8	0.625	14:105941200-105941242;14:105944603-105944697;14:105945068-105945208;14:105945316-105945384;14:105945462-105945556	y;y;y;y;y	within_target
NEURL1B	3	5	0.6	5:172068410-172068440;5:172096788-172097333;5:172110422-172111141	y;y;y	within_target
KISS1R	3	5	0.6	19:917503-917746;19:919874-920106;19:920290-920748	y;y;y	within_target
KBTBD4	3	5	0.6	11:47594482-47595342;11:47598963-47599580;11:47598963-47599551	y;y;y	within_target
MAP6	3	5	0.6	11:75316853-75317049;11:75378510-75379414;11:75316849-75317049	y;y;y	within_target
PAX1	3	5	0.6	20:21686351-21686636;20:21689860-21690082;20:21695119-21695441	y;y;y	within_target
LMO2	3	5	0.6	11:33890892-33890932;11:33890892-33891132;11:33891256-33891262	y;y;y	within_target
HES4	3	5	0.6	1:934439-934812;1:935072-935353;1:935246-935353	y;y;y	within_target
SNX18	3	5	0.6	5:53813783-53815669;5:53813783-53815403;5:53813783-53815556	y;y;y	within_target
LY6H	3	5	0.6	8:144240999-144241126;8:144241615-144241616;8:144240999-144241065	y;y;y	within_target
C16orf11	1	2	0.5	16:614674-615307	y	within_target
MLNR	1	2	0.5	13:49794474-49795374	y	within_target
HS3ST2	1	2	0.5	16:22825932-22826416	y	within_target
SP5	1	2	0.5	2:171572769-171573914	y	within_target
LRFN1	1	2	0.5	19:39798273-39799182	y	within_target
LURAP1	1	2	0.5	1:46685371-46685892	y	within_target
FBXL14	1	2	0.5	12:1675914-1675976	y	within_target
GALR3	1	2	0.5	22:38220730-38221477	y	within_target
HOXA4	1	2	0.5	7:27169737-27170352	y	within_target
HOXA3	1	2	0.5	7:27149734-27150259	y	within_target
HOXA2	1	2	0.5	7:27141729-27142119	y	within_target
HOXA10	1	2	0.5	7:27212968-27213925	y	within_target
BMP2	1	2	0.5	20:6750774-6751119	y	within_target
DUSP28	1	2	0.5	2:241500102-241500494	y	within_target
C4orf32	1	2	0.5	4:113066737-113066889	y	within_target
ZFP36L2	1	2	0.5	2:43451458-43452891	y	within_target
C10orf95	1	2	0.5	10:104210214-104210904	y	within_target
EN2	1	2	0.5	7:155251073-155251757	y	within_target
NOVA2	2	4	0.5	19:46443121-46444203;19:46476525-46476609	y;y	within_target
MTNR1B	1	2	0.5	11:92702892-92703114	y	within_target
MTNR1A	1	2	0.5	4:187476336-187476519	y	within_target
NAT14	1	2	0.5	19:55997775-55998323	y	within_target
CHCHD10	2	4	0.5	22:24108315-24108462;22:24109561-24109780	y;y	within_target
GAL3ST3	1	2	0.5	11:65809978-65811148	y	within_target
LRRC14B	1	2	0.5	5:191654-192552	y	within_target
C15orf61	1	2	0.5	15:67813587-67813932	y	within_target
TMEM102	1	2	0.5	17:7339513-7340825	y	within_target
NPPC	1	2	0.5	2:232790135-232790425	y	within_target
DACT3	2	4	0.5	19:47151739-47153129;19:47164073-47164321	y;y	within_target
KLF13	1	2	0.5	15:31619416-31619992	y	within_target
ZBTB7C	1	2	0.5	18:45555631-45556282	y	within_target
GBX2	1	2	0.5	2:237076092-237076614	y	within_target
FOXJ1	1	2	0.5	17:74135979-74136476	y	within_target
SPSB4	1	2	0.5	3:140784947-140785640	y	within_target
FICD	1	2	0.5	12:108910750-108911050	y	within_target
C1orf115	1	2	0.5	1:220863745-220864053	y	within_target
WNT10A	2	4	0.5	2:219745718-219745830;2:219757496-219757993	y;y	within_target
ZNF697	1	2	0.5	1:120165328-120166739	y	within_target
ZNF696	1	2	0.5	8:144377910-144378970	y	within_target
WFIKKN1	1	2	0.5	16:682582-684057	y	within_target
KCNA7	1	2	0.5	19:49575288-49575842	y	within_target
SLC35D3	1	2	0.5	6:137243567-137244005	y	within_target
HS3ST6	1	2	0.5	16:1967912-1968231	y	within_target
HS3ST4	1	2	0.5	16:25703739-25704472	y	within_target
PCDH8	2	4	0.5	13:53419941-53422571;13:53420232-53422571	y;y	within_target
LRFN3	1	2	0.5	19:36435450-36435921	y	within_target
NKX2-8	1	2	0.5	14:37050107-37050669	y	within_target
NKX2-3	1	2	0.5	10:101294742-101295478	y	within_target
ZNF219	2	4	0.5	14:21558695-21559299;14:21560024-21561449	y;y	within_target
POU4F2	1	2	0.5	4:147560293-147560580	y	within_target
IFIT5	1	2	0.5	10:91174556-91174560	y	within_target
FOXF1	1	2	0.5	16:86544176-86545154	y	within_target
PDXP	1	2	0.5	22:38054790-38055363	y	within_target
ONECUT2	1	2	0.5	18:55102949-55104176	y	within_target
ONECUT1	1	2	0.5	15:53080977-53082081	y	within_target
HOXA11	1	2	0.5	7:27224055-27224763	y	within_target
APCDD1L	2	4	0.5	20:57042162-57042714;20:57089715-57089763	y;y	within_target
THEM6	1	2	0.5	8:143808765-143809277	y	within_target
PRHOXNB	1	2	0.5	13:28552243-28552589	y	within_target
VMAC	1	2	0.5	19:5904902-5905092	y	within_target
ZNF784	1	2	0.5	19:56133117-56134010	y	within_target
NKX6-3	1	2	0.5	8:41503968-41504213	y	within_target
HOXA13	1	2	0.5	7:27238775-27239696	y	within_target
HAND1	1	2	0.5	5:153857026-153857568	y	within_target
HAND2	1	2	0.5	4:174449886-174450440	y	within_target
FAM176B	1	2	0.5	1:36787896-36788326	y	within_target
ARGLU1	2	4	0.5	13:107196344-107196508;13:107219921-107220267	y;y	within_target
ZNF775	1	2	0.5	7:150093601-150095183	y	within_target
SHISA2	1	2	0.5	13:26624780-26625113	y	within_target
KLHL11	1	2	0.5	17:40021079-40021623	y	within_target
GDF15	1	2	0.5	19:18499096-18499745	y	within_target
F2R	1	2	0.5	5:76012133-76012220	y	within_target
PNRC1	1	2	0.5	6:89790614-89791153	y	within_target
RDH14	1	2	0.5	2:18741446-18741838	y	within_target
HOXC9	1	2	0.5	12:54393973-54394510	y	within_target
FZD4	1	2	0.5	11:86665843-86666127	y	within_target
BCL2L10	1	2	0.5	15:52404435-52404923	y	within_target
MSX1	1	2	0.5	4:4861627-4862095	y	within_target
MSX2	1	2	0.5	5:174151663-174152041	y	within_target
MDFIC	3	6	0.5	7:114562472-114562691;7:114562982-114563182;7:114563089-114563182	y;y;y	within_target
ZIC5	1	2	0.5	13:100622381-100623929	y	within_target
OXTR	1	2	0.5	3:8808952-8809873	y	within_target
MEX3C	1	2	0.5	18:48722937-48723690	y	within_target
MEX3A	1	2	0.5	1:156051336-156051789	y	within_target
ENDOD1	1	2	0.5	11:94823092-94823391	y	within_target
SCRT1	1	2	0.5	8:145556847-145557778	y	within_target
SCRT2	1	2	0.5	20:644315-645105	y	within_target
C9orf40	1	2	0.5	9:77567102-77567527	y	within_target
CYP1B1	1	2	0.5	2:38301489-38302531	y	within_target
IRS2	1	2	0.5	13:110434389-110438400	y	within_target
ZNF575	1	2	0.5	19:44039181-44039839	y	within_target
HOXD1	1	2	0.5	2:177053530-177054181	y	within_target
LIPT2	1	2	0.5	11:74204283-74204748	y	within_target
FOXO3	1	2	0.5	6:108882412-108883032	y	within_target
OVOL2	2	4	0.5	20:18037301-18037521;20:18038179-18038278	y;y	within_target
TMEM37	1	2	0.5	2:120189480-120189500	y	within_target
KCNK3	1	2	0.5	2:26915744-26916026	y	within_target
TP53RK	1	2	0.5	20:45317771-45318053	y	within_target
DMRT3	1	2	0.5	9:977002-977455	y	within_target
SP9	1	2	0.5	2:175200835-175202268	y	within_target
C6orf228	1	2	0.5	6:11094547-11094622	y	within_target
JPH2	3	6	0.5	20:42744305-42745026;20:42788258-42789047;20:42806602-42806612	y;y;y	within_target
PGP	1	2	0.5	16:2264139-2264778	y	within_target
C12orf65	1	2	0.5	12:123741360-123741578	y	within_target
HS6ST1	1	2	0.5	2:129075611-129076137	y	within_target
HS6ST3	1	2	0.5	13:96743117-96743823	y	within_target
C17orf97	1	2	0.5	17:260134-260437	y	within_target
HOXD4	1	2	0.5	2:177016362-177016794	y	within_target
YWHAH	1	2	0.5	22:32340720-32340806	y	within_target
PLD6	1	2	0.5	17:17109174-17109600	y	within_target
HS3ST3B1	1	2	0.5	17:14204836-14205389	y	within_target
KBTBD3	1	2	0.5	11:105923577-105925182	y	within_target
C1QL1	1	2	0.5	17:43044820-43045416	y	within_target
C1QL3	1	2	0.5	10:16562477-16563064	y	within_target
C1QL4	1	2	0.5	12:49729724-49730260	y	within_target
MTERF	1	2	0.5	7:91502908-91504078	y	within_target
C19orf52	1	2	0.5	19:11039690-11040378	y	within_target
RAX2	1	2	0.5	19:3770619-3770957	y	within_target
GBX1	1	2	0.5	7:150864098-150864635	y	within_target
NRTN	1	2	0.5	19:5827760-5828184	y	within_target
ORAI3	1	2	0.5	16:30960611-30960838	y	within_target
ORAI1	1	2	0.5	12:122064648-122064956	y	within_target
MESP2	1	2	0.5	15:90319589-90320512	y	within_target
ARMS2	1	2	0.5	10:124216423-124216449	y	within_target
PRR7	1	2	0.5	5:176882069-176882495	y	within_target
GJD4	1	2	0.5	10:35896506-35897554	y	within_target
METRN	2	4	0.5	16:765290-765393;16:765584-765984	y;y	within_target
C17orf51	1	2	0.5	17:21454259-21454685	y	within_target
C9orf16	1	2	0.5	9:130922687-130922765	y	within_target
EFNA2	2	4	0.5	19:1286168-1286307;19:1295544-1295857	y;y	within_target
DMRTA1	1	2	0.5	9:22447065-22447731	y	within_target
CECR6	1	2	0.5	22:17600281-17602017	y	within_target
AARD	1	2	0.5	8:117950483-117950806	y	within_target
C17orf102	1	2	0.5	17:32904546-32904639	y	within_target
MYCN	1	2	0.5	2:16082187-16082976	y	within_target
EGR4	1	2	0.5	2:73520310-73520754	y	within_target
PTH2	1	2	0.5	19:49925725-49925899	y	within_target
C15orf39	1	2	0.5	15:75498390-75501165	y	within_target
FOXO1	1	2	0.5	13:41239720-41240349	y	within_target
C22orf26	1	2	0.5	22:46449630-46449973	y	within_target
ABHD15	1	2	0.5	17:27893104-27893984	y	within_target
SIAH2	1	2	0.5	3:150480220-150480636	y	within_target
SAC3D1	1	2	0.5	11:64808765-64809338	y	within_target
ADRA1B	1	2	0.5	5:159398886-159399499	y	within_target
C1QL2	1	2	0.5	2:119915162-119915845	y	within_target
BCDIN3D	1	2	0.5	12:50232154-50232798	y	within_target
MARCKS	1	2	0.5	6:114180859-114181755	y	within_target
TMPPE	1	2	0.5	3:33134326-33135687	y	within_target
GEMIN4	1	2	0.5	17:655373-655382	y	within_target
FOXI2	1	2	0.5	10:129535538-129536048	y	within_target
FADD	1	2	0.5	11:70049566-70049851	y	within_target
CDKN2D	1	2	0.5	19:10679189-10679329	y	within_target
TMEM169	1	2	0.5	2:216964643-216965265	y	within_target
HOMEZ	1	2	0.5	14:23755122-23755161	y	within_target
ALG2	1	2	0.5	9:101983829-101984176	y	within_target
GDF6	1	2	0.5	8:97156791-97157752	y	within_target
COX8C	1	2	0.5	14:93813615-93813740	y	within_target
VWA1	2	4	0.5	1:1371129-1371201;1:1374461-1375167	y;y	within_target
HOXD12	1	2	0.5	2:176964530-176965103	y	within_target
HOXD13	1	2	0.5	2:176957619-176958399	y	within_target
C1QTNF8	1	2	0.5	16:1143501-1144051	y	within_target
KCTD8	1	2	0.5	4:44449580-44450540	y	within_target
ZBTB45	1	2	0.5	19:59025421-59025677	y	within_target
GSX2	1	2	0.5	4:54966512-54967085	y	within_target
GSX1	1	2	0.5	13:28366828-28367239	y	within_target
KCNK13	1	2	0.5	14:90528550-90528883	y	within_target
SHISA7	2	4	0.5	19:55944523-55945163;19:55953560-55954230	y;y	within_target
CAMK2N2	1	2	0.5	3:183977945-183978015	y	within_target
DDN	1	2	0.5	12:49390523-49392449	y	within_target
DRD4	2	4	0.5	11:637305-637589;11:639648-640306	y;y	within_target
RLN3	1	2	0.5	19:14141522-14141760	y	within_target
TCF15	1	2	0.5	20:590357-590881	y	within_target
SOX15	1	2	0.5	17:7492462-7492994	y	within_target
GGN	1	2	0.5	19:38876061-38877901	y	within_target
IL17D	1	2	0.5	13:21278141-21278430	y	within_target
FAM89A	1	2	0.5	1:231175667-231175957	y	within_target
HOXD11	1	2	0.5	2:176972084-176972864	y	within_target
SLC25A29	2	4	0.5	14:100758620-100759369;14:100772536-100772569	y;y	within_target
FOXA1	1	2	0.5	14:38060570-38061916	y	within_target
NKX3-1	1	2	0.5	8:23540117-23540402	y	within_target
MARCKSL1	1	2	0.5	1:32801548-32801634	y	within_target
CREG1	2	4	0.5	1:167511535-167511538;1:167522625-167522978	y;y	within_target
NRGN	1	2	0.5	11:124615399-124615620	y	within_target
SPATA2L	1	2	0.5	16:89767338-89767640	y	within_target
CKAP4	1	2	0.5	12:106641147-106641629	y	within_target
HS3ST3A1	1	2	0.5	17:13503848-13504446	y	within_target
IRX3	2	4	0.5	16:54318409-54319525;16:54319696-54319962	y;y	within_target
IRX2	2	4	0.5	5:2748459-2749166;5:2751279-2751527	y;y	within_target
C10orf25	1	2	0.5	10:45495826-45495864	y	within_target
ADRB3	1	2	0.5	8:37822783-37823987	y	within_target
C22orf24	1	2	0.5	22:32330104-32330435	y	within_target
PYURF	1	2	0.5	4:89444649-89444851	y	within_target
DBP	2	4	0.5	19:49138837-49139247;19:49140113-49140251	y;y	within_target
UQCRFS1	1	2	0.5	19:29703812-29704025	y	within_target
MNX1	2	4	0.5	7:156798214-156798567;7:156802354-156803044	y;y	within_target
NXPH3	1	2	0.5	17:47655958-47656662	y	within_target
NXPH2	1	2	0.5	2:139537761-139537811	y	within_target
NXPH4	1	2	0.5	12:57618661-57619530	y	within_target
FOXF2	1	2	0.5	6:1390183-1391353	y	within_target
F2RL3	1	2	0.5	19:17000384-17001432	y	within_target
FAM46B	1	2	0.5	1:27338898-27339161	y	within_target
HOXD9	1	2	0.5	2:176987497-176988313	y	within_target
FAM26F	1	2	0.5	6:116783093-116783617	y	within_target
CCR10	1	2	0.5	17:40831571-40832635	y	within_target
MN1	1	2	0.5	22:28192751-28196531	y	within_target
LURAP1L	1	2	0.5	9:12775715-12776026	y	within_target
HOXB9	1	2	0.5	17:46703115-46703631	y	within_target
HOXB3	1	2	0.5	17:46627696-46628543	y	within_target
HOXB4	1	2	0.5	17:46655225-46655681	y	within_target
PTF1A	1	2	0.5	10:23481460-23482243	y	within_target
DYRK2	2	4	0.5	12:68042914-68042962;12:68043577-68043725	y;y	within_target
NR2F6	2	4	0.5	19:17346308-17346874;19:17355752-17356029	y;y	within_target
INHBB	1	2	0.5	2:121103765-121104212	y	within_target
HCRT	1	2	0.5	17:40336172-40336546	y	within_target
SOST	1	2	0.5	17:41832710-41833131	y	within_target
EN1	1	2	0.5	2:119603882-119604743	y	within_target
C20orf144	1	2	0.5	20:32251338-32251673	y	within_target
PTPRCAP	1	2	0.5	11:67203204-67203821	y	within_target
NRL	1	2	0.5	14:24550445-24550777	y	within_target
GPR17	1	2	0.5	2:128408290-128409329	y	within_target
NXNL1	1	2	0.5	19:17566456-17566768	y	within_target
ZNF787	1	2	0.5	19:56599389-56600461	y	within_target
FBXL8	1	2	0.5	16:67196751-67197723	y	within_target
MIXL1	1	2	0.5	1:226411383-226411775	y	within_target
PTGIR	1	2	0.5	19:47126715-47127482	y	within_target
C10orf114	1	2	0.5	10:21784529-21784874	y	within_target
GADD45GIP1	1	2	0.5	19:13067677-13068026	y	within_target
NPW	1	2	0.5	16:2069903-2070313	y	within_target
TADA2B	1	2	0.5	4:7045307-7045576	y	within_target
HOXC11	1	2	0.5	12:54367026-54367707	y	within_target
HOXC13	1	2	0.5	12:54332691-54333426	y	within_target
HOXC12	1	2	0.5	12:54348714-54349323	y	within_target
HRNR	1	2	0.5	1:152185552-152193966	y	within_target
LUM	1	2	0.5	12:91497942-91498096	y	within_target
ZNF503	1	2	0.5	10:77158507-77160132	y	within_target
GLRX5	1	2	0.5	14:96001427-96001721	y	within_target
DLEU7	1	2	0.5	13:51417324-51417782	y	within_target
PIM3	3	6	0.5	22:50354596-50354680;22:50354773-50354882;22:50355090-50355459	y;y;y	within_target
HES2	2	4	0.5	1:6478933-6479213;1:6479836-6479880	y;y	within_target
HOXA5	1	2	0.5	7:27182665-27183226	y	within_target
LINGO1	1	2	0.5	15:77924652-77924657	y	within_target
FAM110C	1	2	0.5	2:45440-46385	y	within_target
ID4	1	2	0.5	6:19837986-19838426	y	within_target
PNMAL1	2	4	0.5	19:46972990-46974292;19:46973195-46974292	y;y	within_target
FIZ1	1	2	0.5	19:56103816-56105012	y	within_target
CHCHD4	2	4	0.5	3:14154387-14154694;3:14166155-14166176	y;y	within_target
PSPN	1	2	0.5	19:6375305-6375627	y	within_target
HMX3	1	2	0.5	10:124895567-124895966	y	within_target
GRIN3B	4	9	0.444444	19:1000437-1000862;19:1003129-1003721;19:1007627-1007772;19:1009172-1009601	y;y;y;y	within_target
SPHK1	3	7	0.428571	17:74381532-74381735;17:74382066-74382218;17:74381726-74381735	y;y;y	within_target
TBX2	3	7	0.428571	17:59477538-59477932;17:59482563-59483197;17:59485415-59485867	y;y;y	within_target
LHX3	3	7	0.428571	9:139090754-139090905;9:139096780-139096858;9:139094792-139094885	y;y;y	within_target
ARMC5	3	7	0.428571	16:31470846-31471320;16:31475715-31476522;16:31475715-31476208	y;y;y	within_target
PUS1	3	7	0.428571	12:132414462-132414680;12:132414268-132414341;12:132414452-132414680	y;y;y	within_target
IGFBP3	2	5	0.4	7:45960319-45960739;7:45960337-45960739	y;y	within_target
NPTX2	2	5	0.4	7:98246774-98247199;7:98248955-98249171	y;y	within_target
FAM195A	2	5	0.4	16:691992-692043;16:692120-692249	y;y	within_target
FBXO17	2	5	0.4	19:39433248-39433391;19:39440611-39440959	y;y	within_target
ZNF438	2	5	0.4	10:31137460-31139296;10:31137460-31139186	y;y	within_target
PANX2	2	5	0.4	22:50609160-50609385;22:50615368-50616831	y;y	within_target
MEOX1	2	5	0.4	17:41719278-41719400;17:41719315-41719400	y;y	within_target
DHRS13	2	5	0.4	17:27229601-27229719;17:27229836-27229962	y;y	within_target
LTC4S	2	5	0.4	5:179222942-179223023;5:179223254-179223395	y;y	within_target
FSTL3	2	5	0.4	19:676424-676526;19:680274-680489	y;y	within_target
AMH	2	5	0.4	19:2250848-2251007;19:2251098-2251956	y;y	within_target
NME3	2	5	0.4	16:1821281-1821411;16:1821490-1821535	y;y	within_target
ZBTB47	2	5	0.4	3:42699848-42701320;3:42705729-42706090	y;y	within_target
WNT5A	2	5	0.4	3:55508365-55508657;3:55521008-55521013	y;y	within_target
HES7	2	5	0.4	17:8024889-8025340;17:8024889-8025355	y;y	within_target
CBX6	2	5	0.4	22:39262214-39263206;22:39268127-39268195	y;y	within_target
TTC22	3	8	0.375	1:55246916-55247452;1:55266270-55266836;1:55251219-55251317	y;y;y	within_target
RILP	3	8	0.375	17:1552093-1552338;17:1552494-1552600;17:1552706-1552799	y;y;y	within_target
LHPP	3	8	0.375	10:126150432-126150556;10:126301833-126301841;10:126301833-126301929	y;y;y	within_target
GFRA4	3	8	0.375	20:3641402-3641511;20:3641591-3641936;20:3641402-3641936	y;y;y	within_target
ZNF746	3	8	0.375	7:149171475-149172574;7:149194604-149194627;7:149171475-149172571	y;y;y	within_target
C11orf35	5	14	0.357143	11:554980-555111;11:555305-555503;11:555734-555930;11:555996-556115;11:556192-556375	y;y;y;y;y	within_target
RNF11	1	3	0.333333	1:51702429-51702551	y	within_target
MZT2B	1	3	0.333333	2:130939856-130940025	y	within_target
RAMP3	1	3	0.333333	7:45197428-45197485	y	within_target
HRH2	1	3	0.333333	5:175112412-175112529	y	within_target
HRH3	1	3	0.333333	20:60794777-60795026	y	within_target
SIX4	1	3	0.333333	14:61189930-61190792	y	within_target
SIX5	1	3	0.333333	19:46271300-46272102	y	within_target
IBA57	1	3	0.333333	1:228353518-228353858	y	within_target
HAS2	1	3	0.333333	8:122640954-122641580	y	within_target
C19orf24	1	3	0.333333	19:1275549-1275829	y	within_target
C2orf82	1	3	0.333333	2:233740650-233740832	y	within_target
PTPMT1	2	6	0.333333	11:47587175-47587348;11:47587175-47587538	y;y	within_target
TTC9	1	3	0.333333	14:71108847-71109252	y	within_target
KCNK6	1	3	0.333333	19:38810591-38810912	y	within_target
FAM155A	1	3	0.333333	13:108518030-108518944	y	within_target
ATOH8	1	3	0.333333	2:85981313-85982080	y	within_target
C16orf55	1	3	0.333333	16:89724210-89724243	y	within_target
BAD	1	3	0.333333	11:64039085-64039275	y	within_target
PHOX2B	1	3	0.333333	4:41747824-41748339	y	within_target
SFRP1	1	3	0.333333	8:41166135-41166678	y	within_target
TMEM155	1	3	0.333333	4:122681449-122681629	y	within_target
VHL	1	3	0.333333	3:10183532-10183871	y	within_target
HBM	1	3	0.333333	16:216267-216471	y	within_target
PPP1R27	1	3	0.333333	17:79791605-79791728	y	within_target
VAX2	1	3	0.333333	2:71127752-71127998	y	within_target
PPP1R18	1	3	0.333333	6:30652185-30653795	y	within_target
CHRNA4	2	6	0.333333	20:61978090-61978215;20:61992442-61992517	y;y	within_target
POLR2K	1	3	0.333333	8:101165522-101165544	y	within_target
FGF20	1	3	0.333333	8:16859256-16859541	y	within_target
CCSAP	1	3	0.333333	1:229477846-229478212	y	within_target
CCDC3	1	3	0.333333	10:13043197-13043570	y	within_target
GAS2L2	2	6	0.333333	17:34074035-34074287;17:34077096-34077337	y;y	within_target
ZNF434	1	3	0.333333	16:3432852-3433711	y	within_target
NUDT15	1	3	0.333333	13:48611883-48612040	y	within_target
NUDT19	1	3	0.333333	19:33182867-33183580	y	within_target
OTP	1	3	0.333333	5:76926089-76926619	y	within_target
ACOT4	1	3	0.333333	14:74058664-74059120	y	within_target
ACOT2	1	3	0.333333	14:74035945-74036587	y	within_target
CHRAC1	1	3	0.333333	8:141521599-141521745	y	within_target
CDX2	1	3	0.333333	13:28542603-28543143	y	within_target
CLPSL2	1	3	0.333333	6:35744396-35744479	y	within_target
NUDT16L1	1	3	0.333333	16:4743979-4744239	y	within_target
KLHDC5	1	3	0.333333	12:27933264-27934135	y	within_target
C5orf49	1	3	0.333333	5:7850988-7851134	y	within_target
DLX6	1	3	0.333333	7:96635290-96635725	y	within_target
PTGES	1	3	0.333333	9:132510934-132511016	y	within_target
FGF2	1	3	0.333333	4:123747931-123748507	y	within_target
NGFR	2	6	0.333333	17:47572780-47572845;17:47583661-47584020	y;y	within_target
LYSMD2	1	3	0.333333	15:52029547-52029819	y	within_target
C7orf61	1	3	0.333333	7:100061586-100061648	y	within_target
FAM174B	1	3	0.333333	15:93198546-93198889	y	within_target
SHH	1	3	0.333333	7:155595594-155596420	y	within_target
NKX6-2	1	3	0.333333	10:134599047-134599452	y	within_target
NKX6-1	1	3	0.333333	4:85418712-85419381	y	within_target
LEFTY2	2	6	0.333333	1:226127456-226127702;1:226127456-226127571	y;y	within_target
FAM159A	1	3	0.333333	1:53099166-53099347	y	within_target
IHH	1	3	0.333333	2:219924875-219925189	y	within_target
PROSAPIP1	1	3	0.333333	20:3145100-3145798	y	within_target
EIF4EBP1	1	3	0.333333	8:37888092-37888236	y	within_target
ZSCAN21	1	3	0.333333	7:99661411-99662240	y	within_target
C7orf71	1	3	0.333333	7:26678764-26678963	y	within_target
BATF3	1	3	0.333333	1:212873015-212873104	y	within_target
C10orf71	1	3	0.333333	10:50530591-50534898	y	within_target
MAP6D1	1	3	0.333333	3:183542935-183543335	y	within_target
MIB2	8	24	0.333333	1:1550840-1551013;1:1558769-1559079;1:1564513-1564691;1:1564765-1564946;1:1565672-1565910;1:1558811-1559079;1:1558833-1559079;1:1565672-1565681	y;y;y;y;y;y;y;y	within_target
ASIP	1	3	0.333333	20:32856797-32856973	y	within_target
SPR	1	3	0.333333	2:73114562-73114865	y	within_target
MIF	1	3	0.333333	22:24236959-24237131	y	within_target
SLC10A4	1	3	0.333333	4:48485579-48486168	y	within_target
TYMP	3	9	0.333333	22:50964199-50964347;22:50964430-50964570;22:50964675-50964905	y;y;y	within_target
RAMP1	1	3	0.333333	2:238768319-238768370	y	within_target
TERF2IP	1	3	0.333333	16:75690105-75690509	y	within_target
PTX3	1	3	0.333333	3:157155302-157155703	y	within_target
PGRMC2	1	3	0.333333	4:129208528-129209017	y	within_target
PYGO2	1	3	0.333333	1:154933950-154934052	y	within_target
GDF11	1	3	0.333333	12:56137101-56137545	y	within_target
SLC39A3	1	3	0.333333	19:2732749-2733483	y	within_target
TRIM72	2	6	0.333333	16:31226060-31226449;16:31235502-31236076	y;y	within_target
NTN3	2	6	0.333333	16:2521703-2522630;16:2523757-2524106	y;y	within_target
NTN5	2	6	0.333333	19:49164934-49165298;19:49173613-49174243	y;y	within_target
PNMT	1	3	0.333333	17:37824729-37824930	y	within_target
HSPB7	1	3	0.333333	1:16344260-16344458	y	within_target
C8orf42	1	3	0.333333	8:494650-494757	y	within_target
AMN	4	12	0.333333	14:103395458-103395595;14:103395765-103395873;14:103396502-103396664;14:103396743-103396830	y;y;y;y	within_target
RP1	1	3	0.333333	8:55533527-55534141	y	within_target
FGF19	1	3	0.333333	11:69518413-69518644	y	within_target
VAMP5	1	3	0.333333	2:85811614-85811616	y	within_target
TSR3	2	6	0.333333	16:1401380-1401599;16:1401694-1401805	y;y	within_target
C1QTNF2	1	3	0.333333	5:159776175-159776788	y	within_target
MYOC	1	3	0.333333	1:171621148-171621751	y	within_target
VWC2	1	3	0.333333	7:49815032-49815727	y	within_target
NEIL2	2	6	0.333333	8:11637152-11637459;8:11637107-11637459	y;y	within_target
MMP28	1	3	0.333333	17:34122271-34122381	y	within_target
NAT16	1	3	0.333333	7:100815360-100815932	y	within_target
TLX3	1	3	0.333333	5:170736370-170736790	y	within_target
DNLZ	1	3	0.333333	9:139257939-139258166	y	within_target
APOLD1	1	3	0.333333	12:12939843-12940586	y	within_target
SH3BGRL3	1	3	0.333333	1:26606647-26606694	y	within_target
C17orf50	1	3	0.333333	17:34091026-34091344	y	within_target
CD8A	2	6	0.333333	2:87016763-87016873;2:87017451-87017804	y;y	within_target
GSC	1	3	0.333333	14:95235998-95236352	y	within_target
SBK2	1	3	0.333333	19:56041100-56041690	y	within_target
MOB3A	1	3	0.333333	19:2073394-2073423	y	within_target
TNFAIP8L3	1	3	0.333333	15:51386741-51386884	y	within_target
FEV	1	3	0.333333	2:219846389-219846978	y	within_target
GLI4	1	3	0.333333	8:144358067-144358974	y	within_target
GDNF	2	6	0.333333	5:37834748-37834898;5:37834748-37834924	y;y	within_target
PRRT3	1	3	0.333333	3:9987911-9989685	y	within_target
SOBP	2	6	0.333333	6:107811821-107811916;6:107954718-107956670	y;y	within_target
C1orf53	1	3	0.333333	1:197871780-197872043	y	within_target
ZNF295	1	3	0.333333	21:43411004-43414204	y	within_target
ZNF296	1	3	0.333333	19:45579334-45579631	y	within_target
NOL3	1	3	0.333333	16:67208073-67208367	y	within_target
FAM108C1	1	3	0.333333	15:80987771-80988360	y	within_target
SGPP1	1	3	0.333333	14:64193979-64194662	y	within_target
NINJ1	1	3	0.333333	9:95896425-95896499	y	within_target
BARHL1	1	3	0.333333	9:135464615-135464909	y	within_target
FBXO45	1	3	0.333333	3:196295856-196296173	y	within_target
SFRP5	1	3	0.333333	10:99531062-99531590	y	within_target
C19orf35	1	3	0.333333	19:2275679-2276488	y	within_target
GPR26	1	3	0.333333	10:125425924-125426591	y	within_target
C3orf35	1	3	0.333333	3:37476335-37476621	y	within_target
CHSY1	1	3	0.333333	15:101791342-101791661	y	within_target
PARD6G	1	3	0.333333	18:77917654-77918489	y	within_target
TTC36	1	3	0.333333	11:118401369-118401631	y	within_target
PARD6B	1	3	0.333333	20:49348324-49348389	y	within_target
TMEM179	1	3	0.333333	14:105070774-105071078	y	within_target
CDKN2B	1	3	0.333333	9:22008716-22008952	y	within_target
UBTD2	1	3	0.333333	5:171710600-171710669	y	within_target
DHH	1	3	0.333333	12:49483642-49484267	y	within_target
TRIM14	2	6	0.333333	9:100849752-100850287;9:100881264-100881470	y;y	within_target
ZDHHC24	1	3	0.333333	11:66313194-66313474	y	within_target
OPRD1	1	3	0.333333	1:29138896-29139122	y	within_target
BAMBI	1	3	0.333333	10:28966827-28966902	y	within_target
SBK1	1	3	0.333333	16:28331397-28332242	y	within_target
PRRT4	2	6	0.333333	7:127992503-127992732;7:127990910-127992732	y;y	within_target
C7orf25	1	3	0.333333	7:42951514-42951666	y	within_target
LMOD3	1	3	0.333333	3:69158246-69158272	y	within_target
TNFRSF6B	1	3	0.333333	20:62329633-62329916	y	within_target
PRDM8	1	3	0.333333	4:81123068-81124686	y	within_target
TTC9B	1	3	0.333333	19:40723862-40724288	y	within_target
CSTB	1	3	0.333333	21:45196085-45196150	y	within_target
MRPS34	1	3	0.333333	16:1822800-1823120	y	within_target
KIAA2013	1	3	0.333333	1:11985262-11986294	y	within_target
SOX10	1	3	0.333333	22:38379364-38379791	y	within_target
HES3	1	3	0.333333	1:6305170-6305567	y	within_target
TMEM80	2	6	0.333333	11:695753-695846;11:695753-695822	y;y	within_target
FOXA2	1	3	0.333333	20:22562488-22563792	y	within_target
C2orf72	1	3	0.333333	2:231902281-231902914	y	within_target
HMGA2	2	6	0.333333	12:66219051-66219161;12:66357025-66357072	y;y	within_target
XKR4	1	3	0.333333	8:56015049-56015854	y	within_target
XKR7	1	3	0.333333	20:30555979-30556562	y	within_target
XKR6	1	3	0.333333	8:11058085-11058848	y	within_target
XKR8	1	3	0.333333	1:28286581-28286873	y	within_target
RAB32	1	3	0.333333	6:146865008-146865257	y	within_target
C19orf60	2	6	0.333333	19:18700223-18700493;19:18700289-18700493	y;y	within_target
IRX5	1	3	0.333333	16:54966989-54967785	y	within_target
SCGB3A1	1	3	0.333333	5:180018411-180018462	y	within_target
SLC48A1	1	3	0.333333	12:48167088-48167223	y	within_target
TMEM42	1	3	0.333333	3:44903417-44903608	y	within_target
SLMO1	2	6	0.333333	18:12407975-12408006;18:12420324-12420492	y;y	within_target
PITX3	1	3	0.333333	10:103990271-103990858	y	within_target
PITX1	1	3	0.333333	5:134369403-134369571	y	within_target
APOE	1	3	0.333333	19:45411790-45412507	y	within_target
ORMDL1	1	3	0.333333	2:190636493-190636628	y	within_target
TMEM127	1	3	0.333333	2:96930876-96931119	y	within_target
C10orf47	1	3	0.333333	10:11911489-11912405	y	within_target
SOX9	1	3	0.333333	17:70119684-70120528	y	within_target
MNT	2	6	0.333333	17:2298169-2298748;17:2303934-2304006	y;y	within_target
RHOV	1	3	0.333333	15:41166130-41166337	y	within_target
RHOU	1	3	0.333333	1:228871490-228871751	y	within_target
TMEM64	1	3	0.333333	8:91657339-91658133	y	within_target
IGFALS	1	3	0.333333	16:1840601-1842516	y	within_target
KLF1	1	3	0.333333	19:12996131-12996956	y	within_target
CCRN4L	1	3	0.333333	4:139937136-139937325	y	within_target
TUSC2	1	3	0.333333	3:50365385-50365530	y	within_target
BTBD17	1	3	0.333333	17:72352796-72353870	y	within_target
MFHAS1	1	3	0.333333	8:8747571-8750568	y	within_target
FGF4	1	3	0.333333	11:69589513-69589852	y	within_target
FGF3	1	3	0.333333	11:69633482-69633701	y	within_target
DUSP7	1	3	0.333333	3:52089866-52090382	y	within_target
C17orf89	1	3	0.333333	17:79213164-79213247	y	within_target
WDR86	2	6	0.333333	7:151078668-151078832;7:151106513-151106675	y;y	within_target
CDX1	1	3	0.333333	5:149546440-149546884	y	within_target
TRIB1	1	3	0.333333	8:126443145-126443504	y	within_target
ZBTB1	1	3	0.333333	14:64988223-64990364	y	within_target
PAWR	2	6	0.333333	12:79986387-79986473;12:80083509-80084024	y;y	within_target
INA	1	3	0.333333	10:105036969-105038033	y	within_target
C19orf43	1	3	0.333333	19:12845127-12845471	y	within_target
HTR6	1	3	0.333333	1:19992247-19992960	y	within_target
FUT11	1	3	0.333333	10:75532092-75532799	y	within_target
NR2F1	1	3	0.333333	5:92920730-92921192	y	within_target
RTN4RL2	1	3	0.333333	11:57243635-57244384	y	within_target
NOTO	1	3	0.333333	2:73429795-73430176	y	within_target
CBLN2	1	3	0.333333	18:70209039-70209395	y	within_target
PDE6G	1	3	0.333333	17:79620190-79620335	y	within_target
NMUR1	1	3	0.333333	2:232395070-232395072	y	within_target
CST3	1	3	0.333333	20:23618257-23618499	y	within_target
RNF39	2	6	0.333333	6:30038888-30039468;6:30039176-30039468	y;y	within_target
CHSY3	1	3	0.333333	5:129240523-129241324	y	within_target
FAM210B	1	3	0.333333	20:54934062-54934247	y	within_target
DNAAF2	1	3	0.333333	14:50100005-50101867	y	within_target
ENPP4	1	3	0.333333	6:46107321-46108146	y	within_target
RFXAP	1	3	0.333333	13:37393495-37394094	y	within_target
C8orf82	1	3	0.333333	8:145752726-145753171	y	within_target
C8orf86	1	3	0.333333	8:38369905-38370157	y	within_target
FAM120AOS	1	3	0.333333	9:96214429-96214991	y	within_target
SETD6	3	10	0.3	16:58549695-58549784;16:58549857-58550001;16:58549695-58550001	y;y;y	within_target
DLL3	3	10	0.3	19:39989832-39990113;19:39993455-39993697;19:39997679-39998258	y;y;y	within_target
SLC2A8	3	10	0.3	9:130159510-130159565;9:130159655-130159817;9:130160184-130160390	y;y;y	within_target
NLGN2	2	7	0.285714	17:7311575-7312031;17:7320245-7321118	y;y	within_target
SHOX2	2	7	0.285714	3:157822847-157822918;3:157823468-157823813	y;y	within_target
TFAP2E	2	7	0.285714	1:36039179-36039205;1:36039528-36040010	y;y	within_target
IDUA	4	14	0.285714	4:980873-981030;4:996520-996732;4:996824-996945;4:997133-997258	y;y;y;y	within_target
CCDC42B	2	7	0.285714	12:113591013-113591213;12:113592219-113592440	y;y	within_target
RUNX3	2	7	0.285714	1:25256078-25256359;1:25256078-25256343	y;y	within_target
COMTD1	2	7	0.285714	10:76994818-76994936;10:76995593-76995686	y;y	within_target
C21orf2	2	7	0.285714	21:45750706-45750802;21:45759001-45759077	y;y	within_target
SYDE2	2	7	0.285714	1:85647781-85648883;1:85665935-85666679	y;y	within_target
RCCD1	2	7	0.285714	15:91499965-91500130;15:91500343-91500733	y;y	within_target
TMEM134	2	7	0.285714	11:67232085-67232167;11:67236490-67236663	y;y	within_target
SKI	2	7	0.285714	1:2160206-2161174;1:2238016-2238204	y;y	within_target
IL20RA	2	7	0.285714	6:137322695-137323492;6:137365778-137365865	y;y	within_target
TMEM65	2	7	0.285714	8:125326201-125326302;8:125384095-125384398	y;y	within_target
OSCAR	2	7	0.285714	19:54599137-54599418;19:54598943-54599418	y;y	within_target
ARID5A	2	7	0.285714	2:97202564-97202567;2:97215925-97216022	y;y	within_target
PABPN1	2	7	0.285714	14:23790679-23791029;14:23794456-23794495	y;y	within_target
PRDM6	2	7	0.285714	5:122425710-122426301;5:122435349-122435656	y;y	within_target
CDH22	3	11	0.272727	20:44803145-44803716;20:44838946-44839199;20:44879679-44879933	y;y;y	within_target
RASIP1	3	11	0.272727	19:49232194-49232847;19:49238453-49238808;19:49242217-49242902	y;y;y	within_target
ARTN	4	4	1	1:44401329-44401388;1:44401765-44401903;1:44401974-44402437;1:44401741-44401903	n;y;y;y	within_and_outside_target
PDF	2	2	1	16:69362925-69363082;16:69363900-69364473	n;y	within_and_outside_target
GNG10	2	2	1	9:114423915-114423995;9:114429095-114429220	y;n	within_and_outside_target
EVI2A	3	3	1	17:29645321-29646041;17:29647391-29647449;17:29645321-29646031	y;n;y	within_and_outside_target
ZNF771	2	2	1	16:30419375-30419515;16:30428876-30429688	n;y	within_and_outside_target
OVCA2	2	2	1	17:1945342-1945525;17:1945899-1946398	y;n	within_and_outside_target
L1TD1	2	2	1	1:62672301-62673308;1:62675455-62677044	n;y	within_and_outside_target
NKX3-2	2	2	1	4:13543617-13544152;4:13545573-13546038	y;n	within_and_outside_target
TMED7	3	3	1	5:114951906-114952142;5:114956132-114956377;5:114961298-114961489	y;n;n	within_and_outside_target
P2RY11	2	2	1	19:10222398-10222416;19:10224309-10225414	n;y	within_and_outside_target
TPGS1	2	2	1	19:507507-507844;19:518889-519423	n;y	within_and_outside_target
HMX1	2	2	1	4:8869419-8870071;4:8872947-8873340	y;n	within_and_outside_target
AKAP2	5	6	0.833333	9:112810980-112811135;9:112898407-112900819;9:112918599-112918777;9:112930679-112930777;9:112898518-112900819	y;n;n;n;n	within_and_outside_target
HAPLN4	4	5	0.8	19:19368626-19369017;19:19369332-19369664;19:19372255-19372372;19:19373539-19373541	y;y;y;n	within_and_outside_target
CLEC11A	3	4	0.75	19:51227162-51227348;19:51227667-51227858;19:51228279-51228724	n;y;y	within_and_outside_target
WNT6	3	4	0.75	2:219724761-219724840;2:219736207-219736541;2:219738106-219738567	y;n;y	within_and_outside_target
MYOD1	2	3	0.666667	11:17741330-17741959;11:17742449-17742527	y;n	within_and_outside_target
PALM2	6	9	0.666667	9:112403142-112403146;9:112629771-112629851;9:112642831-112642961;9:112686015-112686129;9:112687341-112687362;9:112694207-112694308	y;n;n;n;n;n	within_and_outside_target
HES5	2	3	0.666667	1:2460908-2461188;1:2461550-2461603	y;n	within_and_outside_target
ENDOG	2	3	0.666667	9:131580964-131581464;9:131584607-131584889	y;n	within_and_outside_target
PPAN-P2RY11	10	15	0.666667	19:10217177-10217347;19:10218640-10218810;19:10220799-10220922;19:10221000-10221078;19:10221161-10221290;19:10221373-10221542;19:10221621-10221698;19:10224309-10225414;19:10221621-10221760;19:10224309-10224530	n;n;n;n;n;n;n;y;n;n	within_and_outside_target
TMEM160	2	3	0.666667	19:47549245-47549510;19:47551665-47551872	y;n	within_and_outside_target
TMEM151B	2	3	0.666667	6:44238480-44238614;6:44243140-44244264	n;y	within_and_outside_target
KLF2	2	3	0.666667	19:16435735-16435809;19:16436027-16436843	y;n	within_and_outside_target
SLC26A1	2	3	0.666667	4:973194-973292;4:984916-985491	n;y	within_and_outside_target
KCNS1	2	3	0.666667	20:43726303-43727336;20:43727802-43727877	y;n	within_and_outside_target
TNFRSF13C	2	3	0.666667	22:42322105-42322335;22:42322642-42322777	n;y	within_and_outside_target
PRR5	7	11	0.636364	22:45098355-45098488;22:45110471-45110551;22:45121124-45121172;22:45122457-45122514;22:45098382-45098488;22:45075680-45075765;22:45098372-45098488	y;n;n;n;n;n;y	within_and_outside_target
TMEM235	3	5	0.6	17:76228105-76228294;17:76229976-76230056;17:76230674-76230811	y;n;n	within_and_outside_target
C4orf48	3	5	0.6	4:2044079-2044211;4:2044463-2044551;4:2044054-2044211	n;y;n	within_and_outside_target
DMWD	3	5	0.6	19:46287899-46287973;19:46288852-46290129;19:46295574-46296014	n;y;y	within_and_outside_target
IRX4	3	5	0.6	5:1878083-1878906;5:1881922-1882173;5:1882717-1882761	y;y;n	within_and_outside_target
URGCP	4	7	0.571429	7:43921506-43921539;7:43921506-43921556;7:43946161-43946174;7:43927389-43927415	n;n;y;n	within_and_outside_target
SRP19	4	7	0.571429	5:112197074-112197114;5:112203101-112203234;5:112203069-112203100;5:112203101-112203112	n;y;n;y	within_and_outside_target
DISC1	8	15	0.533333	1:231762614-231762680;1:231829572-231830551;1:231902886-231903015;1:231906581-231906816;1:231930988-231931042;1:231935854-231935956;1:232002269-232002324;1:231990485-231990771	n;n;n;n;n;n;n;y	within_and_outside_target
BCAR1	8	15	0.533333	16:75285369-75285380;16:75281952-75281957;16:75270726-75270896;16:75286133-75286144;16:75298249-75298398;16:75299723-75299734;16:75300612-75300677;16:75301813-75301878	y;n;y;n;n;n;n;n	within_and_outside_target
BBC3	3	6	0.5	19:47729821-47730011;19:47731415-47731688;19:47731415-47731703	y;n;n	within_and_outside_target
CYP26C1	3	6	0.5	10:94821767-94821991;10:94822477-94822752;10:94825713-94826042	y;y;n	within_and_outside_target
WNT1	2	4	0.5	12:49374207-49374472;12:49374935-49375423	n;y	within_and_outside_target
C22orf39	2	4	0.5	22:19434901-19435068;22:19429167-19429217	y;n	within_and_outside_target
LYPD1	2	4	0.5	2:133403618-133403853;2:133427454-133427505	n;y	within_and_outside_target
DBX2	2	4	0.5	12:45429802-45429897;12:45444308-45444710	n;y	within_and_outside_target
SIGLEC15	3	6	0.5	18:43416994-43417053;18:43417478-43417861;18:43418683-43419060	n;y;y	within_and_outside_target
HSBP1L1	2	4	0.5	18:77724736-77724786;18:77730440-77730451	y;n	within_and_outside_target
BARX1	2	4	0.5	9:96715178-96715469;9:96717206-96717428	y;n	within_and_outside_target
IRX1	2	4	0.5	5:3596220-3596495;5:3599339-3600374	n;y	within_and_outside_target
OPN3	2	4	0.5	1:241757730-241757993;1:241803184-241803556	n;y	within_and_outside_target
CDKN2A	3	6	0.5	9:21968724-21968770;9:21970901-21971207;9:21971002-21971207	n;y;y	within_and_outside_target
C1orf122	2	4	0.5	1:38274077-38274111;1:38274203-38274404	n;y	within_and_outside_target
ANKRD33B	2	4	0.5	5:10564580-10564945;5:10649378-10650225	n;y	within_and_outside_target
NPFFR1	2	4	0.5	10:72014713-72015583;10:72043426-72043432	y;n	within_and_outside_target
SCT	2	4	0.5	11:626888-626989;11:627073-627143	y;n	within_and_outside_target
BCL11B	2	4	0.5	14:99640488-99642532;14:99737498-99737555	y;n	within_and_outside_target
DUT	4	9	0.444444	15:48623713-48623992;15:48624465-48624603;15:48624449-48624603;15:48624518-48624603	n;y;y;y	within_and_outside_target
LRP3	3	7	0.428571	19:33685692-33685764;19:33696152-33697268;19:33697894-33698481	n;y;y	within_and_outside_target
ZIC4	3	7	0.428571	3:147113639-147114256;3:147121751-147121885;3:147123160-147123258	y;n;n	within_and_outside_target
SMAD6	2	5	0.4	15:66995597-66996413;15:67001043-67001076	y;n	within_and_outside_target
NACC2	2	5	0.4	9:138903362-138903870;9:138941482-138942367	y;n	within_and_outside_target
HFE2	2	5	0.4	1:145415279-145415838;1:145415521-145415838	y;n	within_and_outside_target
DAOA	2	5	0.4	13:106118638-106118681;13:106142250-106142430	y;n	within_and_outside_target
MPC1	2	5	0.4	6:166778917-166778941;6:166783706-166783709	y;n	within_and_outside_target
RUNDC1	2	5	0.4	17:41132594-41133091;17:41139273-41139431	y;n	within_and_outside_target
INO80B	2	5	0.4	2:74682533-74682725;2:74684461-74684991	n;y	within_and_outside_target
FAM124A	2	5	0.4	13:51796638-51796705;13:51819448-51819555	y;n	within_and_outside_target
EEF1E1	2	5	0.4	6:8080123-8080263;6:8073708-8073743	y;n	within_and_outside_target
RPL13	2	5	0.4	16:89627368-89627471;16:89627635-89627776	n;y	within_and_outside_target
HHIPL1	4	10	0.4	14:100111545-100111799;14:100125765-100126093;14:100141428-100141963;14:100135169-100135265	y;y;y;n	within_and_outside_target
FIGLA	2	5	0.4	2:71004769-71004803;2:71017540-71017770	n;y	within_and_outside_target
CTGF	2	5	0.4	6:132271910-132272132;6:132272247-132272312	y;n	within_and_outside_target
USF2	4	10	0.4	19:35760005-35760066;19:35760349-35760395;19:35760484-35760602;19:35760706-35760906	n;y;y;y	within_and_outside_target
C20orf20	2	5	0.4	20:61427876-61428023;20:61430327-61430401	y;n	within_and_outside_target
CBX4	2	5	0.4	17:77807758-77809194;17:77812982-77813050	y;n	within_and_outside_target
WNT11	2	5	0.4	11:75905611-75905888;11:75917369-75917451	y;n	within_and_outside_target
TBX1	4	10	0.4	22:19748428-19748803;22:19753425-19753525;22:19770436-19770545;22:19753912-19754390	y;y;n;y	within_and_outside_target
REEP1	4	10	0.4	2:86444223-86444233;2:86564602-86564633;2:86564602-86564625;2:86444162-86444233	y;n;n;y	within_and_outside_target
PTMS	2	5	0.4	12:6875872-6875916;12:6878769-6878840	y;n	within_and_outside_target
SELK	2	5	0.4	3:53919585-53919588;3:53919853-53919939	n;y	within_and_outside_target
SP3	3	8	0.375	2:174828489-174828611;2:174829133-174829281;2:174828489-174828563	y;n;y	within_and_outside_target
WIPF3	3	8	0.375	7:29874341-29874430;7:29923466-29924209;7:29954109-29954132	n;y;n	within_and_outside_target
ANP32E	3	8	0.375	1:150192993-150193063;1:150195512-150195566;1:150198940-150199127	y;n;n	within_and_outside_target
CCDC48	3	8	0.375	3:128720472-128721167;3:128722637-128722920;3:128751665-128751809	y;y;n	within_and_outside_target
ICAM5	4	11	0.363636	19:10400720-10400801;19:10402165-10402485;19:10406022-10406288;19:10407015-10407292	y;y;n;y	within_and_outside_target
SSC5D	5	14	0.357143	19:55999957-55999981;19:56000721-56001029;19:56002139-56002447;19:56004962-56005279;19:56028591-56030365	n;y;y;y;y	within_and_outside_target
LPPR3	2	6	0.333333	19:812570-813895;19:815186-815327	y;n	within_and_outside_target
FCAMR	3	9	0.333333	1:207131995-207132021;1:207140928-207140996;1:207131861-207132021	y;n;y	within_and_outside_target
FGFRL1	2	6	0.333333	4:1006274-1006352;4:1018693-1019135	n;y	within_and_outside_target
CRLF1	3	9	0.333333	19:18704376-18704389;19:18705057-18705244;19:18717352-18717466	y;y;n	within_and_outside_target
MAZ	2	6	0.333333	16:29818023-29818214;16:29818299-29819149	n;y	within_and_outside_target
CBX7	2	6	0.333333	22:39530406-39530757;22:39548381-39548449	y;n	within_and_outside_target
CBX2	2	6	0.333333	17:77752035-77752106;17:77752183-77752226	n;y	within_and_outside_target
RANBP1	2	6	0.333333	22:20105173-20105187;22:20114475-20114575	y;n	within_and_outside_target
RUNX2	3	9	0.333333	6:45390330-45390694;6:45512954-45513019;6:45390314-45390694	y;n;y	within_and_outside_target
MXD4	2	6	0.333333	4:2252271-2252428;4:2263644-2263707	y;n	within_and_outside_target
ASB18	2	6	0.333333	2:237123005-237123509;2:237146332-237146599	y;n	within_and_outside_target
VEZF1	2	6	0.333333	17:56056513-56056674;17:56065440-56065472	n;y	within_and_outside_target
RNF166	3	9	0.333333	16:88763976-88764041;16:88772579-88772733;16:88772620-88772733	y;n;n	within_and_outside_target
UNKL	6	18	0.333333	16:1464616-1464692;16:1435209-1435386;16:1440633-1440695;16:1442892-1442977;16:1444132-1444207;16:1447179-1447296	y;n;n;n;n;n	within_and_outside_target
ST6GAL2	2	6	0.333333	2:107459491-107460433;2:107429598-107429680	y;n	within_and_outside_target
ZNF783	2	6	0.333333	7:148959425-148959448;7:148978596-148979434	y;n	within_and_outside_target
NAF1	3	9	0.333333	4:164050049-164050500;4:164087515-164087879;4:164048131-164048267	y;y;n	within_and_outside_target
IQSEC3	5	16	0.3125	12:247439-248520;12:176049-176602;12:234799-235078;12:247433-248520;12:283765-284199	y;n;n;y;n	within_and_outside_target
ESPN	4	13	0.307692	1:6485016-6485309;1:6500686-6500868;1:6505724-6505995;1:6508701-6509151	y;y;n;y	within_and_outside_target
BTBD9	4	13	0.307692	6:38561740-38562084;6:38561740-38562103;6:38370593-38370679;6:38561740-38562111	y;y;n;y	within_and_outside_target
SCHIP1	3	10	0.3	3:159482232-159482927;3:159482232-159482888;3:159557974-159558003	y;y;n	within_and_outside_target
PDCD2	3	10	0.3	6:170893387-170893669;6:170886647-170886805;6:170893580-170893669	y;n;y	within_and_outside_target
KREMEN2	3	10	0.3	16:3014860-3015034;16:3016911-3017243;16:3017321-3017446	n;y;y	within_and_outside_target
NKD2	3	10	0.3	5:1009173-1009197;5:1009294-1009329;5:1009596-1009675	n;y;y	within_and_outside_target
FBRSL1	5	17	0.294118	12:133067157-133067447;12:133146512-133146827;12:133146921-133147126;12:133147893-133148110;12:133159557-133160364	n;n;y;n;y	within_and_outside_target
CRTAP	2	7	0.285714	3:33155570-33156040;3:33161836-33161985	y;n	within_and_outside_target
PIGX	2	7	0.285714	3:196439404-196439515;3:196455573-196455626	y;n	within_and_outside_target
CSPG5	2	7	0.285714	3:47618323-47619418;3:47620087-47620183	y;n	within_and_outside_target
TFAP4	2	7	0.285714	16:4308056-4308250;16:4310456-4310596	y;n	within_and_outside_target
RNF135	2	7	0.285714	17:29298092-29298463;17:29320858-29320922	y;n	within_and_outside_target
BCAS4	2	7	0.285714	20:49411531-49411710;20:49492534-49492630	y;n	within_and_outside_target
ANP32A	2	7	0.285714	15:69072420-69072481;15:69075295-69075392	y;n	within_and_outside_target
TRIM4	2	7	0.285714	7:99516632-99517024;7:99514325-99514402	y;n	within_and_outside_target
TFAP2C	2	7	0.285714	20:55204601-55204648;20:55206261-55206746	n;y	within_and_outside_target
VSIG8	2	7	0.285714	1:159824543-159824816;1:159825673-159825871	y;n	within_and_outside_target
DBNDD2	2	7	0.285714	20:44038572-44038780;20:44035092-44035250	n;y	within_and_outside_target
SCNN1D	5	18	0.277778	1:1216042-1216046;1:1216606-1216677;1:1216791-1216990;1:1217622-1217695;1:1221306-1221658	n;n;n;n;y	within_and_outside_target
KIAA0895	3	11	0.272727	7:36406525-36406549;7:36375763-36375906;7:36406313-36406451	y;n;n	within_and_outside_target
LRRC34	3	11	0.272727	3:169511423-169511626;3:169530198-169530336;3:169518447-169518542	y;y;n	within_and_outside_target
PHACTR3	4	15	0.266667	20:58180070-58180187;20:58318162-58318323;20:58318167-58318323;20:58152564-58152672	y;y;y;n	within_and_outside_target
GCOM1	4	15	0.266667	15:57884233-57884307;15:58004182-58004386;15:58006734-58006877;15:58006734-58006767	y;n;n;n	within_and_outside_target
ATAT1	4	15	0.266667	6:30610545-30610788;6:30613672-30613751;6:30613844-30613886;6:30614246-30614420	y;n;n;n	within_and_outside_target
TMPRSS11E	10	10	1	4:69313231-69313241;4:69327539-69327663;4:69332349-69332470;4:69334597-69334664;4:69337178-69337341;4:69340441-69340479;4:69341979-69342156;4:69343087-69343346;4:69344567-69344709;4:69362361-69362522	n;n;n;n;n;n;n;n;n;n	outside_target
TP53TG3	2	2	1	16:32685873-32685885;16:32687057-32687418	n;n	outside_target
GPR75-ASB3	10	10	1	2:53897640-53897827;2:53921021-53921151;2:53927408-53927665;2:53941521-53941718;2:53943703-53943880;2:53955849-53955984;2:53956595-53956707;2:53977920-53978078;2:53992514-53992722;2:54086965-54087065	n;n;n;n;n;n;n;n;n;n	outside_target
C20orf78	3	3	1	20:18790420-18790759;20:18805910-18805992;20:18810663-18810695	n;n;n	outside_target
FSIP2	23	23	1	2:186603355-186603720;2:186604073-186604198;2:186607860-186608021;2:186609049-186609138;2:186610156-186610295;2:186611396-186611537;2:186612040-186612150;2:186618449-186618569;2:186620919-186621005;2:186625715-186625830;2:186626699-186626744;2:186627910-186628016;2:186629229-186629292;2:186647432-186647489;2:186650979-186651015;2:186653370-186662253;2:186664424-186673860;2:186678272-186678769;2:1…	n;n;n;n;n;n;n;n;n;n;n;n;n;n;n;n;n;n;n;n;n;n;n	outside_target
TEX22	3	3	1	14:105865678-105865827;14:105877705-105877833;14:105877997-105878170	n;n;n	outside_target
FLJ42280	4	4	1	7:96113171-96113300;7:96114137-96114166;7:96115515-96115729;7:96125596-96125607	n;n;n;n	outside_target
MEF2BNB-MEF2B	7	7	1	19:19256503-19256831;19:19257364-19257457;19:19257551-19257684;19:19257845-19257992;19:19258507-19258641;19:19260035-19260238;19:19261491-19261544	n;n;n;n;n;n;n	outside_target
TNFSF12-TNFSF13	11	11	1	17:7452471-7452629;17:7452791-7452838;17:7453437-7453512;17:7454116-7454169;17:7454260-7454295;17:7460095-7460219;17:7462941-7463019;17:7463163-7463210;17:7463366-7463484;17:7463667-7463805;17:7464041-7464150	n;n;n;n;n;n;n;n;n;n;n	outside_target
TMEM189-UBE2V1	8	8	1	20:48699305-48699451;20:48700666-48700791;20:48713209-48713357;20:48744512-48744724;20:48746083-48746227;20:48747393-48747484;20:48760039-48760158;20:48770054-48770174	n;n;n;n;n;n;n;n	outside_target
ASB3	10	10	1	2:53897640-53897827;2:53921021-53921151;2:53927408-53927665;2:53941521-53941718;2:53943703-53943880;2:53955849-53955984;2:53956595-53956707;2:53977920-53978078;2:53992514-53992709;2:53977920-53978055	n;n;n;n;n;n;n;n;n;n	outside_target
C16orf95	4	4	1	16:87339365-87339511;16:87348577-87348702;16:87349378-87349429;16:87350697-87350848	n;n;n;n	outside_target
PRR20A	2	2	1	13:57715439-57715490;13:57716512-57717125	n;n	outside_target
PRR20B	2	2	1	13:57722009-57722060;13:57723082-57723695	n;n	outside_target
PRR20C	2	2	1	13:57728582-57728633;13:57729655-57730268	n;n	outside_target
PRR20D	2	2	1	13:57735153-57735204;13:57736226-57736839	n;n	outside_target
PRR20E	2	2	1	13:57741718-57741769;13:57742791-57743404	n;n	outside_target
SCXB	2	2	1	8:145321517-145322083;8:145323007-145323045	n;n	outside_target
C4B	41	41	1	6:31982623-31982687;6:31982820-31983018;6:31983233-31983434;6:31983644-31983714;6:31983793-31983881;6:31984100-31984182;6:31984353-31984449;6:31984588-31984693;6:31984791-31984923;6:31991707-31991822;6:31991922-31992101;6:31992247-31992429;6:31992562-31992747;6:31992901-31993059;6:31993311-31993437;6:31993605-31993679;6:31993940-31994137;6:31994229-31994340;6:31994431-31994501;6:31994760-31994899…	n;n;n;n;n;n;n;n;n;n;n;n;n;n;n;n;n;n;n;n;n;n;n;n;n;n;n;n;n;n;n;n;n;n;n;n;n;n;n;n;n	outside_target
LOC100507341	1	1	1	8:30502827-30503114	n	outside_target
SMN1	8	8	1	5:70220931-70221011;5:70234666-70234737;5:70237216-70237335;5:70238185-70238385;5:70238545-70238697;5:70240485-70240580;5:70241893-70242003;5:70247768-70247818	n;n;n;n;n;n;n;n	outside_target
KRTAP21-2	1	1	1	21:32119269-32119520	n	outside_target
C11orf91	2	2	1	11:33719975-33720060;11:33721791-33722286	n;n	outside_target
TIAF1	1	1	1	17:27400870-27401217	n	outside_target
SCGB1C1	3	3	1	11:193100-193154;11:193712-193911;11:194418-194450	n;n;n	outside_target
DEFB106A	2	2	1	8:7682699-7682747;8:7686327-7686475	n;n	outside_target
TICAM2	1	1	1	5:114916246-114916953	n	outside_target
TSSK2	1	1	1	22:19118913-19119989	n	outside_target
FAM59B	9	9	1	2:26396090-26396201;2:26399213-26399353;2:26405836-26405966;2:26407102-26408145;2:26409058-26409227;2:26410100-26411126;2:26405341-26405362;2:26410100-26410184;2:26410584-26411126	n;n;n;n;n;n;n;n;n	outside_target
C1orf233	1	1	1	1:1534715-1535395	n	outside_target
ARHGAP8	13	13	1	22:45182408-45182486;22:45197957-45198044;22:45204187-45204318;22:45210552-45210638;22:45218251-45218349;22:45221363-45221473;22:45241149-45241222;22:45243853-45243930;22:45244812-45244940;22:45255611-45255714;22:45258155-45258475;22:45204886-45204978;22:45258155-45258195	n;n;n;n;n;n;n;n;n;n;n;n;n	outside_target
TMEM239	1	1	1	20:2797201-2797659	n	outside_target
TMEM238	1	1	1	19:55895097-55895627	n	outside_target
MTRNR2L8	1	1	1	11:10529699-10529773	n	outside_target
MTRNR2L3	1	1	1	20:55934021-55934095	n	outside_target
MTRNR2L1	1	1	1	17:22023388-22023462	n	outside_target
MTRNR2L7	1	1	1	10:37890898-37890972	n	outside_target
MTRNR2L5	1	1	1	10:57359660-57359734	n	outside_target
DEFB107B	2	2	1	8:7353456-7353525;8:7366603-7366745	n;n	outside_target
CFC1B	6	6	1	2:131279058-131279080;2:131279386-131279435;2:131279530-131279703;2:131280363-131280477;2:131280742-131280851;2:131285269-131285468	n;n;n;n;n;n	outside_target
DEFB106B	2	2	1	8:7340126-7340274;8:7343856-7343904	n;n	outside_target
TP53TG3B	2	2	1	16:33262150-33262511;16:33263683-33263695	n;n	outside_target
TP53TG3C	2	2	1	16:33205615-33205852;16:33206647-33206717	n;n	outside_target
DEFB104B	2	2	1	8:7327878-7328038;8:7332533-7332590	n;n	outside_target
KLRF2	6	6	1	12:10034195-10034264;12:10037533-10037631;12:10041332-10041379;12:10045619-10045767;12:10046028-10046140;12:10048288-10048432	n;n;n;n;n;n	outside_target
KIAA0408	5	5	1	6:127765254-127765427;6:127767553-127768885;6:127770967-127771046;6:127771135-127771497;6:127774992-127775126	n;n;n;n;n	outside_target
DEFB104A	2	2	1	8:7694007-7694064;8:7698556-7698716	n;n	outside_target
RNF223	1	1	1	1:1007197-1007946	n	outside_target
TMEM183A	8	8	1	1:202976594-202976702;1:202976902-202976991;1:202977771-202977938;1:202984017-202984176;1:202985088-202985268;1:202987609-202987689;1:202989921-202990076;1:202991983-202992168	n;n;n;n;n;n;n;n	outside_target
ANHX	8	8	1	12:133795471-133795557;12:133795869-133795953;12:133797791-133797919;12:133802904-133803024;12:133803522-133803738;12:133804410-133804533;12:133808103-133808230;12:133810694-133810942	n;n;n;n;n;n;n;n	outside_target
PRR9	1	1	1	1:153190621-153190971	n	outside_target
KAAG1	1	1	1	6:24357868-24358122	n	outside_target
SLX1B	6	6	1	16:29466064-29466251;16:29466719-29466770;16:29466865-29467206;16:29468953-29469080;16:29469249-29469336;16:29469416-29469445	n;n;n;n;n;n	outside_target
ZBED6	1	1	1	1:203766651-203769590	n	outside_target
CLDN22	1	1	1	4:184240709-184241371	n	outside_target
MTPN	4	4	1	7:135614674-135614760;7:135635347-135635430;7:135636265-135636378;7:135661777-135661848	n;n;n;n	outside_target
C3orf80	1	1	1	3:159943423-159944166	n	outside_target
MEF2B	8	8	1	19:19256606-19256831;19:19257082-19257193;19:19257364-19257457;19:19257551-19257684;19:19257845-19257992;19:19258507-19258641;19:19260035-19260238;19:19261491-19261544	n;n;n;n;n;n;n;n	outside_target
LRRC3C	2	2	1	17:38097777-38097802;17:38100186-38100987	n;n	outside_target
LRRC38	2	2	1	1:13802314-13802567;1:13839458-13840088	n;n	outside_target
ZFP91	11	11	1	11:58346755-58347095;11:58352329-58352357;11:58377303-58377512;11:58377771-58377807;11:58378423-58378527;11:58379077-58379211;11:58379751-58379801;11:58380235-58380313;11:58381702-58381816;11:58384189-58384288;11:58384669-58385179	n;n;n;n;n;n;n;n;n;n;n	outside_target
C2orf91	3	3	1	2:42165743-42165753;2:42174635-42174711;2:42180128-42180435	n;n;n	outside_target
RNF224	2	2	1	9:140122788-140122793;9:140123074-140123538	n;n	outside_target
STARD9	33	33	1	15:42867914-42867960;15:42875544-42875613;15:42877719-42877835;15:42927054-42927170;15:42930105-42930137;15:42930224-42930285;15:42930898-42931010;15:42943214-42943283;15:42944718-42944790;15:42953356-42953423;15:42954992-42955089;15:42955479-42955688;15:42956018-42956115;15:42957451-42957528;15:42957984-42958046;15:42961356-42961535;15:42966638-42966689;15:42967025-42967162;15:42967862-42967944;…	n;n;n;n;n;n;n;n;n;n;n;n;n;n;n;n;n;n;n;n;n;n;n;n;n;n;n;n;n;n;n;n;n	outside_target
C17orf112	4	4	1	17:51063039-51063081;17:51063800-51063886;17:51063996-51064144;17:51064616-51064681	n;n;n;n	outside_target
TTC34	7	7	1	1:2572807-2573334;1:2575703-2575917;1:2576732-2577002;1:2700154-2700320;1:2702384-2702588;1:2704046-2704271;1:2706068-2706156	n;n;n;n;n;n;n	outside_target
SLX1A	6	6	1	16:30205406-30205593;16:30206061-30206112;16:30206207-30206548;16:30208295-30208422;16:30208591-30208678;16:30208758-30208787	n;n;n;n;n;n	outside_target
TMED7-TICAM2	5	5	1	5:114916246-114916894;5:114952015-114952142;5:114956132-114956377;5:114961298-114961489;5:114917012-114917012	n;n;n;n;n	outside_target
MFRP	13	13	1	11:119212258-119212482;11:119212567-119212694;11:119213306-119213437;11:119213583-119213713;11:119214526-119214674;11:119215025-119215101;11:119215342-119215467;11:119215584-119215714;11:119216130-119216343;11:119216483-119216638;11:119216756-119216869;11:119216982-119217084;11:119217170-119217223	n;n;n;n;n;n;n;n;n;n;n;n;n	outside_target
PPP1R37	12	12	1	19:45596584-45596785;19:45641772-45641869;19:45643494-45643539;19:45643764-45643864;19:45644580-45644699;19:45645319-45645469;19:45645561-45645716;19:45646779-45646891;19:45648112-45648253;19:45648352-45648518;19:45648611-45649307;19:45649648-45649730	n;n;n;n;n;n;n;n;n;n;n;n	outside_target
LRRC72	9	9	1	7:16566578-16566667;7:16572120-16572193;7:16577252-16577321;7:16596985-16597066;7:16598514-16598624;7:16605938-16606027;7:16607016-16607168;7:16619699-16619726;7:16620949-16621114	n;n;n;n;n;n;n;n;n	outside_target
HEPN1	1	1	1	11:124789647-124789913	n	outside_target
FREM3	8	8	1	4:144498764-144499005;4:144506997-144507146;4:144532432-144532680;4:144542190-144542315;4:144545261-144545491;4:144548767-144548913;4:144614266-144614355;4:144616644-144621828	n;n;n;n;n;n;n;n	outside_target
GDF1	2	2	1	19:18979406-18980199;19:18980792-18981116	n;n	outside_target
ZMYM6NB	3	3	1	1:35447545-35447720;1:35449368-35449548;1:35450799-35450906	n;n;n	outside_target
C1QTNF5	2	2	1	11:119210041-119210558;11:119210894-119211107	n;n	outside_target
STON1-GTF2A1L	11	11	1	2:48807773-48809702;2:48818792-48818994;2:48847990-48848091;2:48848306-48848429;2:48869541-48869596;2:48872172-48872256;2:48873592-48874181;2:48896861-48897121;2:48898730-48898819;2:48906474-48906581;2:49003419-49003454	n;n;n;n;n;n;n;n;n;n;n	outside_target
IFITM10	3	3	1	11:1756510-1756659;11:1768897-1769349;11:1771589-1771672	n;n;n	outside_target
SCXA	2	2	1	8:145490603-145491169;8:145492093-145492131	n;n	outside_target
C6orf99	2	2	1	6:159316268-159316398;6:159330999-159331245	n;n	outside_target
MRC1	30	30	1	10:18098455-18098515;10:18112044-18112445;10:18116495-18116668;10:18122628-18122792;10:18129622-18129735;10:18134218-18134364;10:18138508-18138693;10:18141896-18142053;10:18145171-18145281;10:18150316-18150431;10:18152463-18152611;10:18155491-18155690;10:18159175-18159302;10:18159777-18159864;10:18160911-18161055;10:18162713-18162754;10:18164019-18164182;10:18166829-18166896;10:18168650-18168750;…	n;n;n;n;n;n;n;n;n;n;n;n;n;n;n;n;n;n;n;n;n;n;n;n;n;n;n;n;n;n	outside_target
RSPH10B	19	19	1	7:5965999-5966179;7:5967827-5968025;7:5972413-5972506;7:5974651-5974779;7:5977389-5977532;7:5978353-5978460;7:5982955-5983103;7:5983542-5983621;7:5984695-5984809;7:5987851-5988040;7:5990926-5991047;7:5992706-5992850;7:5995636-5995812;7:5997538-5997658;7:5998624-5998709;7:6000322-6000495;7:6004133-6004201;7:6005268-6005343;7:6006494-6006747	n;n;n;n;n;n;n;n;n;n;n;n;n;n;n;n;n;n;n	outside_target
MCIN	7	7	1	5:54516194-54516634;5:54516844-54516954;5:54518004-54518227;5:54518779-54518851;5:54522404-54522495;5:54522663-54522759;5:54522847-54522966	n;n;n;n;n;n;n	outside_target
BOLA2B	3	3	1	16:30204296-30204395;16:30204679-30204776;16:30204854-30205114	n;n;n	outside_target
ERV3-1	1	1	1	7:64451590-64453404	n	outside_target
C4A	41	41	1	6:31949885-31949949;6:31950082-31950280;6:31950495-31950696;6:31950906-31950976;6:31951055-31951143;6:31951362-31951444;6:31951615-31951711;6:31951850-31951955;6:31952053-31952185;6:31958969-31959084;6:31959184-31959363;6:31959509-31959691;6:31959824-31960009;6:31960163-31960321;6:31960573-31960699;6:31960867-31960941;6:31961202-31961399;6:31961491-31961602;6:31961693-31961763;6:31962022-31962161…	n;n;n;n;n;n;n;n;n;n;n;n;n;n;n;n;n;n;n;n;n;n;n;n;n;n;n;n;n;n;n;n;n;n;n;n;n;n;n;n;n	outside_target
ZFHX2	9	9	1	14:23991171-23992150;14:23992412-23995888;14:23996056-23996182;14:23996813-23997013;14:23998919-23998977;14:23999329-23999403;14:24000690-24000930;14:24001776-24002293;14:24002494-24004534	n;n;n;n;n;n;n;n;n	outside_target
CCL14	4	4	1	17:34310837-34310924;17:34311374-34311488;17:34313607-34313685;17:34312784-34312831	n;n;n;n	outside_target
RIMBP3B	1	1	1	22:21738148-21743067	n	outside_target
CFC1	6	6	1	2:131350450-131350649;2:131355067-131355176;2:131355441-131355555;2:131356215-131356388;2:131356483-131356532;2:131356838-131356860	n;n;n;n;n;n	outside_target
PRSS46	4	4	1	3:46761489-46761493;3:46775126-46775385;3:46775555-46775732;3:46777797-46777878	n;n;n;n	outside_target
IGSF23	4	4	1	19:45116956-45117080;19:45127004-45127269;19:45130717-45130870;19:45138701-45138734	n;n;n;n	outside_target
PTPN20B	13	13	1	10:48738621-48738686;10:48739388-48739450;10:48751807-48752022;10:48754798-48755132;10:48827520-48827526;10:48771315-48771405;10:48774225-48774376;10:48792687-48792799;10:48795347-48795444;10:48798645-48798739;10:48806829-48806862;10:48792687-48792783;10:48738652-48738686	n;n;n;n;n;n;n;n;n;n;n;n;n	outside_target
PTPN20A	13	13	1	10:46551702-46551767;10:46552469-46552531;10:46564914-46565129;10:46587344-46587495;10:46605763-46605875;10:46608423-46608520;10:46611717-46611811;10:46640599-46640605;10:46567905-46568239;10:46584432-46584522;10:46619902-46619935;10:46551733-46551767;10:46605763-46605859	n;n;n;n;n;n;n;n;n;n;n;n;n	outside_target
TMEM221	3	3	1	19:17547267-17547736;19:17556008-17556093;19:17558952-17559271	n;n;n	outside_target
TBC1D30	12	12	1	12:65218660-65218813;12:65221615-65221676;12:65222224-65222289;12:65224157-65224282;12:65225899-65226084;12:65230270-65230438;12:65232463-65232631;12:65237160-65237265;12:65258448-65258560;12:65260544-65260683;12:65264382-65264588;12:65268781-65269568	n;n;n;n;n;n;n;n;n;n;n;n	outside_target
DEFB105B	3	3	1	8:7345243-7345312;8:7345658-7345699;8:7346949-7347073	n;n;n	outside_target
DUX4	1	1	1	4:191005384-191006841	n	outside_target
C19orf81	5	5	1	19:51152702-51152768;19:51159307-51159379;19:51159483-51159603;19:51161246-51161385;19:51162204-51162399	n;n;n;n;n	outside_target
OR9G1	1	1	1	11:56467864-56468781	n	outside_target
RIMBP3C	1	1	1	22:21900346-21905265	n	outside_target
DEFB107A	2	2	1	8:7669330-7669472;8:7673081-7673150	n;n	outside_target
CLDN24	1	1	1	4:184242917-184243579	n	outside_target
PRR5-ARHGAP8	15	15	1	22:45098382-45098488;22:45110471-45110551;22:45121124-45121172;22:45122457-45122514;22:45182337-45182486;22:45197957-45198044;22:45204187-45204318;22:45210552-45210638;22:45218251-45218349;22:45221363-45221473;22:45241149-45241222;22:45243853-45243930;22:45244812-45244940;22:45255611-45255714;22:45258155-45258475	n;n;n;n;n;n;n;n;n;n;n;n;n;n;n	outside_target
SMN2	9	9	1	5:69345513-69345593;5:69359242-69359313;5:69361792-69361911;5:69362761-69362961;5:69363121-69363273;5:69365062-69365157;5:69366468-69366578;5:69372348-69372398;5:69372846-69372860	n;n;n;n;n;n;n;n;n	outside_target
BOLA2	3	3	1	16:29464954-29465053;16:29465337-29465434;16:29465512-29465772	n;n;n	outside_target
C18orf63	12	12	1	18:71985101-71985234;18:71987748-71987826;18:71989933-71989989;18:71995182-71995293;18:71996230-71996271;18:71998101-71998177;18:72005950-72006059;18:72009267-72009363;18:72009476-72009561;18:72010754-72010937;18:72020481-72021503;18:72021692-72021748	n;n;n;n;n;n;n;n;n;n;n;n	outside_target
KRTAP16-1	1	1	1	17:39463952-39465505	n	outside_target
SAP25	4	4	1	7:100169910-100170194;7:100170277-100170374;7:100170483-100170636;7:100170729-100170791	n;n;n;n	outside_target
RSPH10B2	19	19	1	7:6797309-6797562;7:6798715-6798790;7:6799857-6799925;7:6803559-6803732;7:6805337-6805422;7:6806388-6806508;7:6808221-6808397;7:6811178-6811322;7:6812981-6813102;7:6815988-6816177;7:6819241-6819355;7:6820440-6820519;7:6820959-6821107;7:6825580-6825687;7:6826509-6826652;7:6829262-6829390;7:6831535-6831628;7:6836199-6836397;7:6837994-6838174	n;n;n;n;n;n;n;n;n;n;n;n;n;n;n;n;n;n;n	outside_target
EFCAB9	4	4	1	5:171621177-171621312;5:171626387-171626535;5:171627570-171627746;5:171630218-171630349	n;n;n;n	outside_target
DEFB105A	3	3	1	8:7679530-7679654;8:7680904-7680945;8:7681291-7681360	n;n;n	outside_target
KRBOX1	4	4	1	3:42980388-42980423;3:42982718-42982844;3:42983450-42983563;3:42984030-42984139	n;n;n;n	outside_target
ERVW-1	1	1	1	7:92098079-92099695	n	outside_target
C8orf87	3	3	1	8:94146523-94146723;8:94146973-94147040;8:94178960-94178996	n;n;n	outside_target
EIF3CL	19	20	0.95	16:28391119-28391201;16:28391297-28391459;16:28391613-28391700;16:28391789-28391854;16:28391953-28392112;16:28394439-28394802;16:28399379-28399603;16:28399829-28400019;16:28401612-28401705;16:28401841-28401966;16:28402161-28402302;16:28403073-28403176;16:28403301-28403463;16:28411192-28411319;16:28411698-28411807;16:28411936-28411990;16:28412180-28412305;16:28412528-28412717;16:28412860-28412925	n;n;n;n;n;n;n;n;n;n;n;n;n;n;n;n;n;n;n	outside_target
EIF3C	19	20	0.95	16:28725022-28725087;16:28725230-28725419;16:28725642-28725767;16:28725957-28726011;16:28726140-28726249;16:28726628-28726755;16:28734485-28734644;16:28734769-28734872;16:28735643-28735784;16:28735979-28736104;16:28736240-28736333;16:28737926-28738116;16:28738342-28738566;16:28743150-28743513;16:28745841-28746000;16:28746099-28746164;16:28746253-28746340;16:28746494-28746656;16:28746752-28746834	n;n;n;n;n;n;n;n;n;n;n;n;n;n;n;n;n;n;n	outside_target
JMJD7-PLA2G4B	24	26	0.923077	15:42120323-42120386;15:42126938-42127091;15:42127168-42127421;15:42127786-42127842;15:42128346-42128441;15:42128673-42128749;15:42132356-42132428;15:42132722-42132858;15:42132972-42133103;15:42133253-42133293;15:42133429-42133471;15:42133715-42133769;15:42134017-42134147;15:42134391-42134474;15:42134752-42134789;15:42136669-42136805;15:42137046-42137268;15:42137401-42137518;15:42138141-42138245;…	n;n;n;n;n;n;n;n;n;n;n;n;n;n;n;n;n;n;n;n;n;n;n;n	outside_target
PLA2G4B	18	20	0.9	15:42131112-42131120;15:42132356-42132428;15:42132722-42132858;15:42132972-42133103;15:42133253-42133293;15:42133429-42133471;15:42133715-42133769;15:42134017-42134147;15:42134391-42134474;15:42134752-42134789;15:42136669-42136805;15:42137046-42137268;15:42137401-42137518;15:42138141-42138245;15:42138401-42138580;15:42138867-42139033;15:42139535-42139721;15:42139847-42140058	n;n;n;n;n;n;n;n;n;n;n;n;n;n;n;n;n;n	outside_target
RCC1	9	10	0.9	1:28856379-28856451;1:28858315-28858502;1:28858683-28858862;1:28861562-28861658;1:28861770-28861892;1:28862383-28862538;1:28862774-28862893;1:28863259-28863411;1:28864344-28864519	n;n;n;n;n;n;n;n;n	outside_target
GTF2A1L	8	9	0.888889	2:48847990-48848091;2:48848306-48848429;2:48869541-48869596;2:48872172-48872256;2:48873592-48874181;2:48896861-48897121;2:48898730-48898819;2:48906474-48906581	n;n;n;n;n;n;n;n	outside_target
ANKHD1-EIF4EBP3	32	36	0.888889	5:139781553-139781858;5:139815689-139815842;5:139819704-139819851;5:139820580-139820727;5:139825327-139825560;5:139828796-139828890;5:139838210-139838447;5:139838749-139838940;5:139844252-139844361;5:139864706-139864833;5:139865174-139865317;5:139866543-139866645;5:139876105-139876863;5:139884406-139884551;5:139884707-139884818;5:139885309-139885454;5:139886420-139886562;5:139887370-139887583;5:1…	n;n;n;n;n;n;n;n;n;n;n;n;n;n;n;n;n;n;n;n;n;n;n;n;n;n;n;n;n;n;n;n	outside_target
TMEM189	6	7	0.857143	20:48744512-48744724;20:48746083-48746227;20:48747393-48747484;20:48760039-48760158;20:48770054-48770174;20:48747402-48747484	n;n;n;n;n;n	outside_target
TNFSF12	6	7	0.857143	17:7452471-7452629;17:7452791-7452838;17:7453437-7453512;17:7454116-7454169;17:7454260-7454295;17:7460095-7460219	n;n;n;n;n;n	outside_target
ANKHD1	30	36	0.833333	5:139781553-139781858;5:139815689-139815842;5:139819704-139819851;5:139820580-139820727;5:139825327-139825560;5:139828796-139828890;5:139838210-139838447;5:139838749-139838940;5:139844252-139844361;5:139864706-139864833;5:139865174-139865317;5:139866543-139866645;5:139876105-139876863;5:139884406-139884551;5:139884707-139884818;5:139885309-139885454;5:139886420-139886562;5:139887370-139887583;5:1…	n;n;n;n;n;n;n;n;n;n;n;n;n;n;n;n;n;n;n;n;n;n;n;n;n;n;n;n;n;n	outside_target
NUDT4	5	6	0.833333	12:93788385-93788495;12:93789265-93789309;12:93792547-93792631;12:93792953-93793155;12:93792544-93792631	n;n;n;n;n	outside_target
UBE2V1	5	6	0.833333	20:48699305-48699451;20:48700666-48700791;20:48713209-48713357;20:48732022-48732112;20:48732022-48732060	n;n;n;n;n	outside_target
TSNAX	5	6	0.833333	1:231664557-231664572;1:231665001-231665105;1:231672959-231673073;1:231678227-231678357;1:231696874-231697001	n;n;n;n;n	outside_target
CERS1	5	6	0.833333	19:18990050-18990197;19:18991083-18991244;19:18994896-18995076;19:19004225-19004384;19:19006633-19006881	n;n;n;n;n	outside_target
CPT1B	16	20	0.8	22:51008722-51008835;22:51009320-51009472;22:51009587-51009721;22:51009804-51009968;22:51010435-51010551;22:51010632-51010737;22:51011304-51011489;22:51011949-51012144;22:51012764-51012848;22:51012922-51013029;22:51014965-51015066;22:51015286-51015463;22:51015753-51015892;22:51016204-51016344;22:51011304-51011351;22:51012054-51012144	n;n;n;n;n;n;n;n;n;n;n;n;n;n;n;n	outside_target
UGT1A5	4	5	0.8	2:234675680-234675811;2:234676495-234676582;2:234676866-234677085;2:234680908-234681205	n;n;n;n	outside_target
UGT1A8	4	5	0.8	2:234675680-234675811;2:234676495-234676582;2:234676866-234677085;2:234680908-234681205	n;n;n;n	outside_target
UGT1A9	4	5	0.8	2:234675680-234675811;2:234676495-234676582;2:234676866-234677085;2:234680908-234681205	n;n;n;n	outside_target
UGT1A4	4	5	0.8	2:234675680-234675811;2:234676495-234676582;2:234676866-234677085;2:234680908-234681205	n;n;n;n	outside_target
UGT1A7	4	5	0.8	2:234675680-234675811;2:234676495-234676582;2:234676866-234677085;2:234680908-234681205	n;n;n;n	outside_target
UGT1A1	4	5	0.8	2:234675680-234675811;2:234676495-234676582;2:234676866-234677085;2:234680908-234681205	n;n;n;n	outside_target
UGT1A3	4	5	0.8	2:234675680-234675811;2:234676495-234676582;2:234676866-234677085;2:234680908-234681205	n;n;n;n	outside_target
UGT1A10	4	5	0.8	2:234675680-234675811;2:234676495-234676582;2:234676866-234677085;2:234680908-234681205	n;n;n;n	outside_target
PCDHA4	3	4	0.75	5:140358534-140358592;5:140362060-140362148;5:140389212-140389522	n;n;n	outside_target
PCDHA9	3	4	0.75	5:140358534-140358592;5:140362060-140362148;5:140389212-140389522	n;n;n	outside_target
PCDHGA1	3	4	0.75	5:140874374-140874432;5:140884960-140885048;5:140890514-140890740	n;n;n	outside_target
PCDHGB2	3	4	0.75	5:140874374-140874432;5:140884960-140885048;5:140890514-140890740	n;n;n	outside_target
PCDHGB1	3	4	0.75	5:140874374-140874432;5:140884960-140885048;5:140890514-140890740	n;n;n	outside_target
PCDHGB7	3	4	0.75	5:140874374-140874432;5:140884960-140885048;5:140890514-140890740	n;n;n	outside_target
PCDHGA10	3	4	0.75	5:140874374-140874432;5:140884960-140885048;5:140890514-140890740	n;n;n	outside_target
PCDHAC2	3	4	0.75	5:140358534-140358592;5:140362060-140362148;5:140389212-140389522	n;n;n	outside_target
JMJD7	6	8	0.75	15:42120323-42120386;15:42126938-42127091;15:42127168-42127421;15:42127786-42127842;15:42128346-42128441;15:42128673-42128749	n;n;n;n;n;n	outside_target
PCDHA2	3	4	0.75	5:140358534-140358592;5:140362060-140362148;5:140389212-140389522	n;n;n	outside_target
PCDHA3	3	4	0.75	5:140358534-140358592;5:140362060-140362148;5:140389212-140389522	n;n;n	outside_target
PCDHA7	3	4	0.75	5:140358534-140358592;5:140362060-140362148;5:140389212-140389522	n;n;n	outside_target
PCDHA5	3	4	0.75	5:140358534-140358592;5:140362060-140362148;5:140389212-140389522	n;n;n	outside_target
PCDHA8	3	4	0.75	5:140358534-140358592;5:140362060-140362148;5:140389212-140389522	n;n;n	outside_target
PCDHA12	3	4	0.75	5:140358534-140358592;5:140362060-140362148;5:140389212-140389522	n;n;n	outside_target
PET100	3	4	0.75	19:7694720-7694746;19:7695459-7695545;19:7695709-7695732	n;n;n	outside_target
SYS1	3	4	0.75	20:43992172-43992333;20:43994259-43994326;20:44002934-44002934	n;n;n	outside_target
PCDHA13	3	4	0.75	5:140358534-140358592;5:140362060-140362148;5:140389212-140389522	n;n;n	outside_target
PCDHGB6	3	4	0.75	5:140874374-140874432;5:140884960-140885048;5:140890514-140890740	n;n;n	outside_target
LRRC24	3	4	0.75	8:145747859-145748793;8:145749825-145750103;8:145750200-145750358	n;n;n	outside_target
PCDHGC3	3	4	0.75	5:140874374-140874432;5:140884960-140885048;5:140890514-140890740	n;n;n	outside_target
PCDHGC5	3	4	0.75	5:140874374-140874432;5:140884960-140885048;5:140890514-140890740	n;n;n	outside_target
PCDHAC1	3	4	0.75	5:140358534-140358592;5:140362060-140362148;5:140389212-140389522	n;n;n	outside_target
PCDHA11	3	4	0.75	5:140358534-140358592;5:140362060-140362148;5:140389212-140389522	n;n;n	outside_target
PCDHGB4	3	4	0.75	5:140874374-140874432;5:140884960-140885048;5:140890514-140890740	n;n;n	outside_target
PCDHGA8	3	4	0.75	5:140874374-140874432;5:140884960-140885048;5:140890514-140890740	n;n;n	outside_target
PCDHGA6	3	4	0.75	5:140874374-140874432;5:140884960-140885048;5:140890514-140890740	n;n;n	outside_target
PCDHGA7	3	4	0.75	5:140874374-140874432;5:140884960-140885048;5:140890514-140890740	n;n;n	outside_target
PCDHGA2	3	4	0.75	5:140874374-140874432;5:140884960-140885048;5:140890514-140890740	n;n;n	outside_target
PCDHGA3	3	4	0.75	5:140874374-140874432;5:140884960-140885048;5:140890514-140890740	n;n;n	outside_target
PCDHGC4	3	4	0.75	5:140874374-140874432;5:140884960-140885048;5:140890514-140890740	n;n;n	outside_target
PCDHGA12	3	4	0.75	5:140874374-140874432;5:140884960-140885048;5:140890514-140890740	n;n;n	outside_target
PCDHGA5	3	4	0.75	5:140874374-140874432;5:140884960-140885048;5:140890514-140890740	n;n;n	outside_target
PALM2-AKAP2	8	11	0.727273	9:112629771-112629851;9:112642831-112642961;9:112686015-112686129;9:112687341-112687362;9:112694207-112694308;9:112898407-112900819;9:112918599-112918777;9:112930679-112930777	n;n;n;n;n;n;n;n	outside_target
TRIM6-TRIM34	10	14	0.714286	11:5624476-5624965;11:5625764-5625859;11:5626567-5626797;11:5629602-5629624;11:5631375-5631475;11:5655034-5655129;11:5655861-5656091;11:5663636-5663736;11:5664047-5664073;11:5664374-5664939	n;n;n;n;n;n;n;n;n;n	outside_target
SDHC	5	7	0.714286	1:161293404-161293460;1:161310384-161310445;1:161326467-161326630;1:161332119-161332223;1:161332119-161332330	n;n;n;n;n	outside_target
TRIM34	5	7	0.714286	11:5655034-5655129;11:5655861-5656091;11:5663636-5663736;11:5664047-5664073;11:5664374-5664939	n;n;n;n;n	outside_target
PEG3	5	7	0.714286	19:57329968-57330070;19:57333019-57333122;19:57334121-57334204;19:57334961-57335047;19:57335630-57336023	n;n;n;n;n	outside_target
C2orf48	2	3	0.666667	2:10282010-10282081;2:10282382-10282502	n;n	outside_target
EIF4EBP3	2	3	0.666667	5:139928491-139928661;5:139928819-139928847	n;n	outside_target
INS-IGF2	2	3	0.666667	11:2170356-2170575;11:2182015-2182201	n;n	outside_target
ARHGEF38	10	15	0.666667	4:106557560-106557577;4:106566345-106566544;4:106569706-106569839;4:106575222-106575326;4:106576760-106576879;4:106580211-106580522;4:106587334-106587477;4:106588286-106588484;4:106588601-106588860;4:106598909-106599094	n;n;n;n;n;n;n;n;n;n	outside_target
NME1	4	6	0.666667	17:49231735-49231805;17:49233012-49233141;17:49237341-49237442;17:49233016-49233141	n;n;n;n	outside_target
STON1	2	3	0.666667	2:48807773-48809702;2:48818792-48818994	n;n	outside_target
MEF2BNB	4	6	0.666667	19:19291537-19291570;19:19296843-19296907;19:19297702-19297814;19:19302890-19302926	n;n;n;n	outside_target
SNURF	2	3	0.666667	15:25207261-25207356;15:25213079-25213184	n;n	outside_target
UGT1A6	4	6	0.666667	2:234675680-234675811;2:234676495-234676582;2:234676866-234677085;2:234680908-234681205	n;n;n;n	outside_target
CLLU1OS	2	3	0.666667	12:92816323-92816412;12:92821871-92821922	n;n	outside_target
CHKB	7	11	0.636364	22:51017855-51017936;22:51018156-51018259;22:51018403-51018511;22:51018994-51019089;22:51019849-51019982;22:51020678-51020786;22:51020987-51021210	n;n;n;n;n;n;n	outside_target
PCDHA6	3	5	0.6	5:140358534-140358592;5:140362060-140362148;5:140389212-140389522	n;n;n	outside_target
PCDHA1	3	5	0.6	5:140358534-140358592;5:140362060-140362148;5:140389212-140389522	n;n;n	outside_target
TRIM6	6	10	0.6	11:5624476-5624965;11:5625764-5625859;11:5626567-5626797;11:5629602-5629624;11:5631375-5631475;11:5626573-5626797	n;n;n;n;n;n	outside_target
TNFSF13	3	5	0.6	17:7464041-7464134;17:7464316-7464322;17:7463168-7463210	n;n;n	outside_target
PCDHA10	3	5	0.6	5:140358534-140358592;5:140362060-140362148;5:140389212-140389522	n;n;n	outside_target
PCDHGA11	3	5	0.6	5:140874374-140874432;5:140884960-140885048;5:140890514-140890740	n;n;n	outside_target
SEC14L6	7	12	0.583333	22:30920984-30921096;22:30925074-30925157;22:30925276-30925336;22:30927890-30927985;22:30928512-30928700;22:30929983-30930026;22:30942616-30942669	n;n;n;n;n;n;n	outside_target
PPAN	7	12	0.583333	19:10217177-10217347;19:10218640-10218810;19:10220799-10220922;19:10221000-10221078;19:10221161-10221290;19:10221373-10221542;19:10221621-10221841	n;n;n;n;n;n;n	outside_target
SNRPN	4	7	0.571429	15:25219601-25219603;15:25221452-25221563;15:25222024-25222176;15:25222925-25223063	n;n;n;n	outside_target
HHLA3	4	7	0.571429	1:70832127-70832220;1:70833300-70833411;1:70832127-70832214;1:70832127-70832201	n;n;n;n	outside_target
ANKRD18A	9	16	0.5625	9:38572042-38572056;9:38577864-38578145;9:38586180-38586309;9:38588548-38588660;9:38593757-38593906;9:38595483-38596400;9:38601128-38601201;9:38607423-38607490;9:38610270-38610407	n;n;n;n;n;n;n;n;n	outside_target
ZIM2	5	9	0.555556	19:57329968-57330070;19:57333019-57333122;19:57334121-57334204;19:57334958-57335047;19:57335630-57335645	n;n;n;n;n	outside_target
C6orf10	12	23	0.521739	6:32267699-32267713;6:32268457-32268477;6:32270386-32270406;6:32290263-32290283;6:32290894-32290914;6:32291368-32291391;6:32298366-32298386;6:32299811-32299831;6:32303214-32303234;6:32303689-32303709;6:32304392-32304412;6:32306756-32306776	n;n;n;n;n;n;n;n;n;n;n;n	outside_target
CNTF	1	2	0.5	11:58391507-58391995	n	outside_target
TSHZ3	1	2	0.5	19:31840086-31840125	n	outside_target
C4orf6	1	2	0.5	4:5527058-5527223	n	outside_target
RMI2	1	2	0.5	16:11439329-11439623	n	outside_target
B3GNT7	1	2	0.5	2:232260515-232260525	n	outside_target
LBX1	1	2	0.5	10:102988248-102988572	n	outside_target
KLF16	1	2	0.5	19:1863040-1863496	n	outside_target
GP1BB	1	2	0.5	22:19711377-19711987	n	outside_target
YAF2	3	6	0.5	12:42555415-42555567;12:42604350-42604421;12:42629598-42629799	n;n;n	outside_target
LARP6	2	4	0.5	15:71143978-71144059;15:71146228-71146427	n;n	outside_target
SERF1B	2	4	0.5	5:69322234-69322342;5:69337351-69337567	n;n	outside_target
KCNA2	2	4	0.5	1:111136515-111136550;1:111144652-111144792	n;n	outside_target
NKX2-5	2	4	0.5	5:172660346-172660467;5:172660500-172660504	n;n	outside_target
RTN4R	1	2	0.5	22:20255594-20255615	n	outside_target
TRIM61	1	2	0.5	4:165876144-165876248	n	outside_target
BCL2L11	5	10	0.5	2:111886204-111886328;2:111911357-111911385;2:111909399-111909428;2:111918996-111919016;2:111902065-111902078	n;n;n;n;n	outside_target
SERF1A	2	4	0.5	5:70197652-70197760;5:70212768-70212984	n;n	outside_target
INS	1	2	0.5	11:2182015-2182201	n	outside_target
GJC3	1	2	0.5	7:99521168-99521226	n	outside_target
BIRC5	3	6	0.5	17:76210761-76210870;17:76212745-76212862;17:76212047-76212115	n;n;n	outside_target
FITM1	1	2	0.5	14:24600773-24601038	n	outside_target
RBM4	1	2	0.5	11:66433327-66433436	n	outside_target
KCNRG	2	4	0.5	13:50589630-50590207;13:50592959-50593056	n;n	outside_target
ST20	1	2	0.5	15:80199971-80200015	n	outside_target
PRAC	1	2	0.5	17:46799163-46799261	n	outside_target
PRR16	1	2	0.5	5:119816899-119816988	n	outside_target
C11orf40	2	4	0.5	11:4592653-4592859;11:4598910-4599050	n;n	outside_target
C18orf42	1	2	0.5	18:5197037-5197052	n	outside_target
NANOGNB	2	4	0.5	12:7917882-7917983;12:7922579-7922911	n;n	outside_target
SLC22A18AS	1	2	0.5	11:2909410-2909865	n	outside_target
CORT	1	2	0.5	1:10511434-10511652	n	outside_target
GPR132	1	2	0.5	14:105521724-105521757	n	outside_target
TMEM217	1	2	0.5	6:37182974-37183058	n	outside_target
SRXN1	1	2	0.5	20:633620-633829	n	outside_target
MED9	1	2	0.5	17:17380356-17380579	n	outside_target
LEPROT	2	4	0.5	1:65886408-65886423;1:65890986-65891061	n;n	outside_target
C1orf95	2	4	0.5	1:226736606-226736807;1:226788367-226788375	n;n	outside_target
GPR39	1	2	0.5	2:133402674-133403179	n	outside_target
SOX7	1	2	0.5	8:10587706-10587943	n	outside_target
C14orf178	2	4	0.5	14:78235743-78236021;14:78235741-78236021	n;n	outside_target
C11orf71	1	2	0.5	11:114262287-114262387	n	outside_target
MCM9	6	13	0.461538	6:119135987-119137457;6:119147310-119147455;6:119147945-119148027;6:119149090-119149293;6:119150211-119150413;6:119177534-119177708	n;n;n;n;n;n	outside_target
TRMT44	5	11	0.454545	4:8442550-8443168;4:8448203-8448317;4:8451396-8451615;4:8453687-8453755;4:8454609-8454716	n;n;n;n;n	outside_target
PCSK5	17	38	0.447368	9:78842419-78842521;9:78848376-78848512;9:78853875-78854081;9:78855532-78855600;9:78907149-78907191;9:78910191-78910327;9:78911581-78911781;9:78923561-78923644;9:78925572-78925767;9:78936338-78936555;9:78937968-78938204;9:78942925-78943155;9:78947349-78947526;9:78953146-78953363;9:78965744-78965844;9:78968949-78969135;9:78973429-78973838	n;n;n;n;n;n;n;n;n;n;n;n;n;n;n;n;n	outside_target
AQP1	3	7	0.428571	7:30961201-30961239;7:30961223-30961453;7:30961319-30961453	n;n;n	outside_target
NME1-NME2	3	7	0.428571	17:49233016-49233141;17:49237341-49237442;17:49245603-49245704	n;n;n	outside_target
BZW1	6	14	0.428571	2:201677031-201677032;2:201682697-201682806;2:201682946-201683116;2:201685906-201686028;2:201686870-201686901;2:201677131-201677216	n;n;n;n;n;n	outside_target
C1orf127	5	12	0.416667	1:11017080-11017164;1:11026415-11026539;1:11030027-11030146;1:11036213-11036313;1:11042069-11042094	n;n;n;n;n	outside_target
RPL18A	2	5	0.4	19:17972102-17972281;19:17972903-17973032	n;n	outside_target
POLR2M	2	5	0.4	15:58004182-58004386;15:58006734-58006877	n;n	outside_target
PAFAH1B2	4	10	0.4	11:117045609-117045614;11:117042338-117042462;11:117046622-117046694;11:117046622-117046678	n;n;n;n	outside_target
IGF2	2	5	0.4	11:2154217-2154453;11:2154747-2154895	n;n	outside_target
POC1B-GALNT4	2	5	0.4	12:89919658-89919672;12:89919658-89919932	n;n	outside_target
C1orf204	2	5	0.4	1:159810916-159811025;1:159824547-159824816	n;n	outside_target
ZNF568	4	10	0.4	19:37465322-37465368;19:37482078-37482201;19:37482653-37482748;19:37487219-37488501	n;n;n;n	outside_target
AES	3	8	0.375	19:3056310-3056354;19:3062698-3062925;19:3062172-3062198	n;n;n	outside_target
NCR2	3	8	0.375	6:41318416-41318602;6:41310656-41310762;6:41318416-41318441	n;n;n	outside_target
WDR20	3	8	0.375	14:102659800-102659811;14:102664092-102664184;14:102678857-102678919	n;n;n	outside_target
ST7	6	17	0.352941	7:116593595-116593745;7:116829375-116829447;7:116830888-116830990;7:116849841-116849991;7:116774178-116774246;7:116862915-116863034	n;n;n;n;n;n	outside_target
MZT2A	1	3	0.333333	2:132249780-132249949	n	outside_target
C3orf79	1	3	0.333333	3:153203804-153203894	n	outside_target
PRAMEF8	1	3	0.333333	1:13388458-13389033	n	outside_target
TSHZ2	1	3	0.333333	20:51802185-51802215	n	outside_target
IGLL5	1	3	0.333333	22:23230234-23230439	n	outside_target
CCL25	2	6	0.333333	19:8122685-8122804;19:8122688-8122804	n;n	outside_target
C3orf30	1	3	0.333333	3:118870071-118870139	n	outside_target
LIMS3L	1	3	0.333333	2:111230174-111230355	n	outside_target
LEMD1	2	6	0.333333	1:205353416-205353492;1:205385360-205385424	n;n	outside_target
MSANTD3	1	3	0.333333	9:103207451-103207512	n	outside_target
NUDT8	1	3	0.333333	11:67397189-67397382	n	outside_target
BRI3BP	1	3	0.333333	12:125478337-125478549	n	outside_target
ZNF691	1	3	0.333333	1:43315330-43315413	n	outside_target
ACOT1	1	3	0.333333	14:74004126-74004582	n	outside_target
CX3CR1	1	3	0.333333	3:39323100-39323186	n	outside_target
NAT6	1	3	0.333333	3:50336644-50336645	n	outside_target
PHGR1	1	3	0.333333	15:40646546-40646553	n	outside_target
FAM124B	1	3	0.333333	2:225265136-225265222	n	outside_target
ZFP62	1	3	0.333333	5:180288219-180288219	n	outside_target
C22orf31	1	3	0.333333	22:29457778-29457780	n	outside_target
C5orf64	1	3	0.333333	5:60939191-60939227	n	outside_target
PTGER3	3	9	0.333333	1:71419446-71419472;1:71419469-71419472;1:71439980-71440071	n;n;n	outside_target
MESDC2	1	3	0.333333	15:81281920-81282132	n	outside_target
LIMS3	1	3	0.333333	2:110656306-110656487	n	outside_target
ZNF573	1	3	0.333333	19:38249116-38249236	n	outside_target
C11orf45	1	3	0.333333	11:128774326-128774461	n	outside_target
ATP6V0C	1	3	0.333333	16:2564105-2564183	n	outside_target
MED26	1	3	0.333333	19:16738683-16738754	n	outside_target
C11orf68	1	3	0.333333	11:65686381-65686502	n	outside_target
C18orf62	1	3	0.333333	18:73130741-73130871	n	outside_target
LRRC15	1	3	0.333333	3:194084085-194084099	n	outside_target
STEAP1B	2	6	0.333333	7:22459423-22459455;7:22478108-22478374	n;n	outside_target
CYS1	1	3	0.333333	2:10220033-10220350	n	outside_target
CD3EAP	1	3	0.333333	19:45911391-45912759	n	outside_target
C3orf43	1	3	0.333333	3:196242031-196242080	n	outside_target
C9orf153	1	3	0.333333	9:88842248-88842311	n	outside_target
APITD1-CORT	2	6	0.333333	1:10511434-10511652;1:10511434-10511458	n;n	outside_target
GFER	1	3	0.333333	16:2034220-2034477	n	outside_target
UGT2A2	2	6	0.333333	4:70460880-70460967;4:70464964-70465112	n;n	outside_target
RNF5	2	6	0.333333	6:32147318-32147336;6:32147428-32147540	n;n	outside_target
KLHL26	1	3	0.333333	19:18747865-18747947	n	outside_target
SETMAR	1	3	0.333333	3:4357896-4358930	n	outside_target
MFSD5	1	3	0.333333	12:53645517-53645819	n	outside_target
CDH13	2	6	0.333333	16:83205127-83205171;16:83214475-83214564	n;n	outside_target
GAR1	2	6	0.333333	4:110737321-110737534;4:110743503-110743644	n;n	outside_target
TRIM13	1	3	0.333333	13:50575242-50575244	n	outside_target
ATOX1	1	3	0.333333	5:151138107-151138112	n	outside_target
FAM109A	1	3	0.333333	12:111803368-111803370	n	outside_target
NXNL2	1	3	0.333333	9:91186002-91186107	n	outside_target
ANKRD65	1	3	0.333333	1:1355432-1355972	n	outside_target
UGT2A1	2	6	0.333333	4:70460880-70460967;4:70464964-70465112	n;n	outside_target
EGR3	1	3	0.333333	8:22549815-22549854	n	outside_target
GPR35	1	3	0.333333	2:241558360-241558448	n	outside_target
C7orf69	1	3	0.333333	7:47834934-47835041	n	outside_target
SELPLG	1	3	0.333333	12:109025635-109025677	n	outside_target
TNFSF9	1	3	0.333333	19:6531048-6531314	n	outside_target
C7orf65	1	3	0.333333	7:47698291-47698354	n	outside_target
C1orf198	2	6	0.333333	1:231003926-231004258;1:231003926-231004144	n;n	outside_target
SERINC2	4	13	0.307692	1:31886113-31886151;1:31882685-31882699;1:31883232-31883282;1:31886861-31886911	n;n;n;n	outside_target
CNGA1	3	10	0.3	4:47945198-47945305;4:47945388-47945429;4:47972913-47973117	n;n;n	outside_target
PRKACB	5	17	0.294118	1:84630096-84630105;1:84639012-84639035;1:84640716-84640739;1:84641482-84641490;1:84630690-84630696	n;n;n;n;n	outside_target
SRR	2	7	0.285714	17:2226430-2226639;17:2226949-2227167	n;n	outside_target
C15orf40	2	7	0.285714	15:83674349-83674444;15:83660684-83660798	n;n	outside_target
ZNF695	2	7	0.285714	1:247109099-247109129;1:247130997-247131094	n;n	outside_target
FGF8	2	7	0.285714	10:103535497-103535533;10:103535626-103535657	n;n	outside_target
WNT2B	2	7	0.285714	1:113010160-113010213;1:113033633-113033703	n;n	outside_target
INO80C	2	7	0.285714	18:33067350-33067403;18:33069296-33069349	n;n	outside_target
FPGT	2	7	0.285714	1:74665348-74665515;1:74667002-74667094	n;n	outside_target
PSG6	2	7	0.285714	19:43407806-43407873;19:43406564-43406598	n;n	outside_target
LIMS1	4	14	0.285714	2:109151019-109151050;2:109223704-109223711;2:109237811-109237917;2:109271531-109271712	n;n;n;n	outside_target
C21orf7	2	7	0.285714	21:30463822-30463897;21:30463989-30464082	n;n	outside_target
FAM131A	2	7	0.285714	3:184055419-184055506;3:184056175-184056317	n;n	outside_target
CD58	2	7	0.285714	1:117061849-117061889;1:117061853-117061889	n;n	outside_target
PABPN1L	2	7	0.285714	16:88930164-88930203;16:88932760-88933014	n;n	outside_target
PGAM5	2	7	0.285714	12:133287463-133287653;12:133297264-133297414	n;n	outside_target
CLRN1	2	7	0.285714	3:150661607-150661631;3:150658268-150658306	n;n	outside_target
APOBEC3H	2	7	0.285714	22:39498517-39498576;22:39498517-39498563	n;n	outside_target
ZNF195	2	7	0.285714	11:3382973-3383119;11:3394807-3394821	n;n	outside_target
CAGE1	4	15	0.266667	6:7329398-7329499;6:7366037-7366117;6:7387212-7387406;6:7356258-7356362	n;n;n;n	outside_target
